# Supplementary material for: Genome-Wide Association Analyses and Population Verification Highlight the Potential Genetic Basis of Horned Morphology during Polled Selection in Tibetan Sheep
Source: Animals (Basel). 2024 Jul 24;14(15):2152. doi: 10.3390/ani14152152 (PMC11311095; doi:10.3390/ani14152152)
Supplement: Supplementary file 1 [file animals-14-02152-s001.zip]

Archive with 1 entries (1 files):
- animals-3093133-supplementary.xlsx
