# Supplementary material for: Genome-Wide Association Analyses and Population Verification Highlight the Potential Genetic Basis of Horned Morphology during Polled Selection in Tibetan Sheep
Source: Animals (Basel). 2024 Jul 24;14(15):2152. doi: 10.3390/ani14152152 (PMC11311095; doi:10.3390/ani14152152)
Supplement: Supplementary file 1 [file animals-14-02152-s001.zip › animals-3093133-supplementary.xlsx]

## Sheet: TableS1
Supplementary Table S1. Primer information
SNP	Chr	position	Reference allele	Alternative allele	Sequences(5' - 3')	Fragment size (bp)
g.30935807	10	30935807	A	G	F: GGGTCAGTTATTAGGAAAGG	268
					R: ATTTGCTTCAAGGCCATTAC
g.30953070	10	30953070	T	C	F: TACCGAGTCCTAAGGGCTGG	400
					R: CCATCTCCTGTTTGACCGCT
g.30953972	10	30953972	G	A	F: CCAGGAGCAGACTGTGGC	230
					R: TGATCTTGACCACTGCCTCC
g.30953997	10	30953997	A	G	F: CCAGGAGCAGACTGTGGC	230
					R: TGATCTTGACCACTGCCTCC
g.30957852	10	30957852	T	C	F: ACACAAAGCTCTGATATCCC	271
					R: GATTAAACTAGCCCATTCCC
g.30986879	10	30986879	T	C	F: TCAGAAACCCTAGGACTGAG	271
					R: ATAGCTACTGTCTGGACCTG
g.29461968	10	29461968	C	T	F: GCTGGCTTTCCTCATCATTG	279
					R: GTATTCTGGCCTCGTCAAAC
g.29481646	10	29481646	A	G	F: AAACACCGTCCCTAAAGTGG	282
					R: AACGGATTTAAGCCCGGAAG
g.29469024	10	29469024	T	C	F: AGACGGTAGTTCTGCATGTG	277
					R: CCTCATGGGTTGAAACATCC

## Sheet: TableS2
Supplementary Table S2. Extension primer
Loci	Primer sequences	extension direction
g.30935807	GTTGTGCAATTAGTGCTATTAA	R
g.30953070	gactgactgactgactgactCCAGTAGCCTATTGGGCACCTACC	R
g.30953972	tgactgactgactTTGAAGAAAGTAGGGAAAACC	F
g.30953997	actgactgactgactTAGAACATTCAGGTAAGACCTAA	F
g.30957852	actgactgactgactgactgactCTCTCAGGGTTTCCTTAGATTC A	F
g.30986879	ctgactgactgactgactgactgactgactgactgactGCAGGTG AGCCTTACGACAG	F
g.29461968	CCGGGAGAGGGAAAGAATTT	R
g.29481646	tATCCAGTTGAGCTGAGGCATTTG	R
g.29469024	ctGGTTGAAACATCCGTGTGTTTATATT	R

## Sheet: TableS3
Supplementary Table S3. Descriptive statistical analysis of the phenotypic values of horn of G2 Tibetan sheep
Trait	Number	Minium	Maxium	Median	Mean	S.E.mean	Std.deviation	Variance	Skew	Kurtosis
Horn_base interval	103	0	11	6	3.8932	3.63415	3.65192	11	-0.0532826	-1.82826
Horn_base circumference	103	0	18.2	0	4.75146	6.98295	7.01709	18.2	0.876117	-1.13068
Horn_length	103	0	43	0	9.33981	14.4007	14.4711	43	1.00449	-0.852238

## Sheet: TableS4
Supplementary Table S4. SNP-InDel location information
Location	Number of variant	Percentage
splicing	2632	0.00730503
exonic	253448	0.703436
intronic	12239316	33.9698
intergenic	22196622	61.606
ncRNA_exonic	50382	0.139834
ncRNA_intronic	543988	1.50982
ncRNA_splicing	189	0.000524563
UTR5	68340	0.189675
UTR3	228564	0.634372
upstream	218021	0.60511
downstream	228483	0.634147
Total	36029985	100

## Sheet: TableS5
Supplementary Table S5.SNPs and their nearest genes based on horn length GWAS
SNP	Chr	Pos	P	FDR	Beta	R2	Genes
NC_040260.1__48631341	NC_040260.1	48631341	1.54289e-09	7.48629e-05	12.675	0.32584	ncbi_101103244(PREX2);ncbi_114116423(FRY);ncbi_114116373(--);ncbi_101110248(ZAR1L)
NC_040260.1__48638978	NC_040260.1	48638978	6.41204e-10	3.728e-05	13.9966	0.397332	ncbi_101103244(PREX2);ncbi_114116423(FRY);ncbi_114116373(--);ncbi_101110248(ZAR1L)
NC_040260.1__48639206	NC_040260.1	48639206	3.98476e-11	3.83681e-06	14.6479	0.422783	ncbi_101103244(PREX2);ncbi_114116423(FRY);ncbi_114116373(--);ncbi_101110248(ZAR1L)
NC_040260.1__48639723	NC_040260.1	48639723	1.91199e-11	2.11907e-06	14.3051	0.425273	ncbi_101103244(PREX2);ncbi_114116423(FRY);ncbi_114116373(--);ncbi_101110248(ZAR1L)
NC_040260.1__48642215	NC_040260.1	48642215	2.17761e-09	9.94502e-05	14.0926	0.406434	ncbi_101103244(PREX2);ncbi_114116423(FRY);ncbi_114116373(--);ncbi_101110248(ZAR1L)
NC_040260.1__48646572	NC_040260.1	48646572	1.90252e-10	1.38173e-05	13.6204	0.379651	ncbi_101103244(PREX2);ncbi_114116423(FRY);ncbi_114116373(--);ncbi_101110248(ZAR1L)
NC_040260.1__48647448	NC_040260.1	48647448	1.58906e-10	1.18232e-05	12.6455	0.339211	ncbi_101103244(PREX2);ncbi_114116423(FRY);ncbi_114116373(--);ncbi_101110248(ZAR1L)
NC_040260.1__48647911	NC_040260.1	48647911	1.02061e-09	5.38911e-05	13.5166	0.373888	ncbi_101103244(PREX2);ncbi_114116423(FRY);ncbi_114116373(--);ncbi_101110248(ZAR1L)
NC_040260.1__48649670	NC_040260.1	48649670	3.0916e-11	3.13274e-06	14.838	0.44654	ncbi_101103244(PREX2);ncbi_114116423(FRY);ncbi_114116373(--);ncbi_101110248(ZAR1L)
NC_040260.1__48653158	NC_040260.1	48653158	3.50287e-10	2.29351e-05	13.1586	0.357427	ncbi_101103244(PREX2);ncbi_114116423(FRY);ncbi_114116373(--);ncbi_101110248(ZAR1L)
NC_040260.1__48655811	NC_040260.1	48655811	5.28526e-10	3.18605e-05	14.3727	0.395116	ncbi_114116423(FRY);ncbi_114116373(--);ncbi_101110248(ZAR1L)
NC_040260.1__48676227	NC_040260.1	48676227	2.27612e-11	2.48383e-06	-16.0574	0.464175	ncbi_114116423(FRY);ncbi_114116373(--);ncbi_101110248(ZAR1L)
NC_040260.1__48803675	NC_040260.1	48803675	6.85608e-11	5.85919e-06	-15.7435	0.441466	ncbi_101109980(BRCA2);ncbi_101109715(N4BP2L1);ncbi_105616164(--);ncbi_101109457(N4BP2L2)
NC_040260.1__48860653	NC_040260.1	48860653	2.91839e-11	2.98566e-06	-15.0364	0.422599	ncbi_101109715(N4BP2L1);ncbi_105616164(--);ncbi_101109457(N4BP2L2)
NC_040260.1__49095882	NC_040260.1	49095882	1.35317e-10	1.03578e-05	-15.0459	0.407534	ncbi_101108926(PDS5B)
NC_040260.1__49106542	NC_040260.1	49106542	6.43451e-10	3.73087e-05	-14.6488	0.394308	ncbi_101108926(PDS5B)
NC_040260.1__49125417	NC_040260.1	49125417	3.2754e-10	2.17809e-05	-13.0585	0.338039	ncbi_101108926(PDS5B)
NC_040260.1__49146471	NC_040260.1	49146471	8.35771e-10	4.59114e-05	-15.6264	0.413012	--(--)
NC_040260.1__49254692	NC_040260.1	49254692	1.01735e-10	8.10808e-06	-14.5189	0.427537	--(--)
NC_040260.1__49255506	NC_040260.1	49255506	1.13978e-09	5.84433e-05	-13.2178	0.363082	--(--)
NC_040260.1__49256003	NC_040260.1	49256003	5.94775e-10	3.52548e-05	-13.1803	0.365696	--(--)
NC_040260.1__49256263	NC_040260.1	49256263	1.55958e-10	1.16446e-05	-12.5451	0.329733	--(--)
NC_040260.1__49260223	NC_040260.1	49260223	1.15275e-09	5.86562e-05	-12.2253	0.322558	--(--)
NC_040260.1__49260361	NC_040260.1	49260361	7.61855e-10	4.24394e-05	-12.5694	0.338596	--(--)
NC_040260.1__49261264	NC_040260.1	49261264	9.68028e-10	5.13693e-05	-12.0532	0.315653	ncbi_101110249(KL)
NC_040260.1__49261371	NC_040260.1	49261371	8.71358e-11	7.16473e-06	-12.6623	0.347439	ncbi_101110249(KL)
NC_040260.1__49261377	NC_040260.1	49261377	9.27211e-12	1.14049e-06	-12.8795	0.360419	ncbi_101110249(KL)
NC_040260.1__49261567	NC_040260.1	49261567	1.05275e-09	5.54379e-05	-13.3897	0.356805	ncbi_101110249(KL)
NC_040260.1__49261625	NC_040260.1	49261625	7.45387e-11	6.31929e-06	-13.5459	0.396009	ncbi_101110249(KL)
NC_040260.1__49279494	NC_040260.1	49279494	1.73116e-09	8.22278e-05	-13.9602	0.359887	ncbi_101110249(KL)
NC_040260.1__49280528	NC_040260.1	49280528	2.4294e-10	1.7118e-05	-14.9717	0.433451	ncbi_101110249(KL)
NC_040260.1__49280562	NC_040260.1	49280562	8.37128e-10	4.59114e-05	-14.2194	0.392665	ncbi_101110249(KL)
NC_040260.1__49284829	NC_040260.1	49284829	1.60339e-09	7.6845e-05	-14.3417	0.38898	ncbi_101110249(KL)
NC_040260.1__49293436	NC_040260.1	49293436	1.39959e-09	6.9101e-05	-15.3451	0.413681	ncbi_101110249(KL)
NC_040260.1__49303049	NC_040260.1	49303049	1.50208e-10	1.14155e-05	-16.0616	0.464414	ncbi_101110249(KL)
NC_040260.1__49303119	NC_040260.1	49303119	6.19377e-10	3.62088e-05	-16.2424	0.450277	ncbi_101110249(KL)
NC_040260.1__49312278	NC_040260.1	49312278	5.91881e-10	3.51813e-05	-14.7227	0.412737	ncbi_101110249(KL)
NC_040260.1__49314023	NC_040260.1	49314023	8.35345e-10	4.59114e-05	-14.9817	0.404066	ncbi_101110249(KL)
NC_040260.1__49394976	NC_040260.1	49394976	5.60729e-10	3.35169e-05	-16.2578	0.457804	ncbi_101110249(KL);ncbi_101108664(STARD13)
NC_040260.1__49399954	NC_040260.1	49399954	2.18722e-09	9.94502e-05	-13.7833	0.350825	ncbi_101110249(KL);ncbi_101108664(STARD13)
NC_040260.1__49412503	NC_040260.1	49412503	9.12937e-10	4.8934e-05	-13.9229	0.391712	ncbi_101108664(STARD13)
NC_040260.1__49460399	NC_040260.1	49460399	1.51983e-09	7.4007e-05	-14.3809	0.395562	ncbi_101108664(STARD13);ncbi_114116372(PREX2)
NC_040261.1__24787700	NC_040261.1	24787700	1.9909e-09	9.22989e-05	-12.1671	0.310164	--(--)
NC_040261.1__24791207	NC_040261.1	24791207	4.94297e-10	3.03123e-05	-14.7306	0.415034	--(--)
NC_040261.1__24794788	NC_040261.1	24794788	6.1035e-10	3.59776e-05	-13.8635	0.374832	--(--)
NC_040261.1__24795532	NC_040261.1	24795532	2.03219e-09	9.38635e-05	-14.2483	0.379462	--(--)
NC_040261.1__24799765	NC_040261.1	24799765	3.07661e-10	2.06526e-05	-14.8736	0.423134	--(--)
NC_040261.1__24806682	NC_040261.1	24806682	1.07337e-09	5.61198e-05	-13.0352	0.338164	--(--)
NC_040261.1__24836341	NC_040261.1	24836341	2.06658e-10	1.49577e-05	-15.0195	0.436227	--(--)
NC_040261.1__24836467	NC_040261.1	24836467	1.68508e-09	8.02184e-05	-14.3259	0.388122	--(--)
NC_040261.1__24836940	NC_040261.1	24836940	2.59615e-11	2.76223e-06	-14.8378	0.442392	--(--)
NC_040261.1__24841428	NC_040261.1	24841428	4.19282e-10	2.63967e-05	-13.2397	0.34186	--(--)
NC_040261.1__24841526	NC_040261.1	24841526	1.15257e-09	5.86562e-05	-14.0293	0.376459	--(--)
NC_040261.1__24841859	NC_040261.1	24841859	1.57203e-09	7.55121e-05	-14.8786	0.416711	--(--)
NC_040261.1__24841974	NC_040261.1	24841974	1.25316e-09	6.30416e-05	-14.8656	0.408084	--(--)
NC_040261.1__24841982	NC_040261.1	24841982	1.25316e-09	6.30416e-05	-14.8656	0.408084	--(--)
NC_040261.1__24842701	NC_040261.1	24842701	7.51679e-10	4.2204e-05	-14.5794	0.401981	--(--)
NC_040261.1__24842756	NC_040261.1	24842756	1.89747e-09	8.93298e-05	-13.9609	0.384056	--(--)
NC_040261.1__24842760	NC_040261.1	24842760	6.67974e-10	3.85206e-05	-14.3193	0.408068	--(--)
NC_040261.1__24847959	NC_040261.1	24847959	6.91164e-10	3.95366e-05	-15.5802	0.442684	--(--)
NC_040261.1__24867825	NC_040261.1	24867825	1.25316e-09	6.30416e-05	-14.8656	0.408084	--(--)
NC_040261.1__25356094	NC_040261.1	25356094	1.10715e-10	8.69355e-06	10.6199	0.267197	ncbi_101122798(LHFPL6)
NC_040261.1__25359021	NC_040261.1	25359021	1.76733e-09	8.37592e-05	10.4217	0.250547	ncbi_101122798(LHFPL6)
NC_040261.1__25360004	NC_040261.1	25360004	2.03347e-09	9.38635e-05	9.72907	0.225639	ncbi_101122798(LHFPL6)
NC_040261.1__25360238	NC_040261.1	25360238	1.79532e-09	8.48966e-05	9.89432	0.23365	ncbi_101122798(LHFPL6)
NC_040261.1__25360260	NC_040261.1	25360260	2.55427e-10	1.77047e-05	10.3342	0.254132	ncbi_101122798(LHFPL6)
NC_040261.1__25360273	NC_040261.1	25360273	9.83554e-11	7.89019e-06	10.5991	0.267557	ncbi_101122798(LHFPL6)
NC_040261.1__25360290	NC_040261.1	25360290	3.42447e-11	3.37365e-06	11.0466	0.291238	ncbi_101122798(LHFPL6)
NC_040261.1__25360502	NC_040261.1	25360502	2.50082e-10	1.75053e-05	10.8177	0.279294	ncbi_101122798(LHFPL6)
NC_040261.1__25360548	NC_040261.1	25360548	6.89079e-10	3.95235e-05	10.6824	0.272436	ncbi_101122798(LHFPL6)
NC_040261.1__25360554	NC_040261.1	25360554	4.30624e-10	2.70308e-05	10.8937	0.282936	ncbi_101122798(LHFPL6)
NC_040261.1__25360763	NC_040261.1	25360763	9.09227e-11	7.41297e-06	-11.0418	0.290636	ncbi_101122798(LHFPL6)
NC_040261.1__25360840	NC_040261.1	25360840	2.10772e-09	9.68706e-05	10.126	0.243686	ncbi_101122798(LHFPL6)
NC_040261.1__25506836	NC_040261.1	25506836	4.97276e-10	3.04073e-05	-15.6877	0.432361	--(--)
NC_040261.1__25926304	NC_040261.1	25926304	3.06651e-10	2.06499e-05	12.1637	0.30748	--(--)
NC_040261.1__25926484	NC_040261.1	25926484	2.19189e-09	9.94502e-05	13.1255	0.330977	--(--)
NC_040261.1__25926944	NC_040261.1	25926944	8.50665e-10	4.61778e-05	13.7174	0.359906	--(--)
NC_040261.1__25933908	NC_040261.1	25933908	1.10728e-09	5.7469e-05	-13.1213	0.347907	--(--)
NC_040261.1__26006069	NC_040261.1	26006069	1.25916e-09	6.31243e-05	-15.6128	0.41852	--(--)
NC_040261.1__26084438	NC_040261.1	26084438	6.00041e-11	5.23301e-06	-14.4797	0.405432	ncbi_101102155(UFM1)
NC_040261.1__26088137	NC_040261.1	26088137	1.12657e-09	5.80456e-05	-14.5704	0.418318	ncbi_101102155(UFM1)
NC_040261.1__26134536	NC_040261.1	26134536	5.82435e-11	5.18573e-06	-16.3499	0.481237	ncbi_101102155(UFM1)
NC_040261.1__26263879	NC_040261.1	26263879	7.41978e-10	4.17696e-05	-10.8854	0.270675	--(--)
NC_040261.1__26282162	NC_040261.1	26282162	1.95531e-11	2.15586e-06	-9.57533	0.214865	--(--)
NC_040261.1__26295844	NC_040261.1	26295844	2.09905e-09	9.6681e-05	-11.3056	0.296772	--(--)
NC_040261.1__27788545	NC_040261.1	27788545	9.0213e-10	4.84768e-05	-12.4251	0.325999	ncbi_101106086(SOHLH2);ncbi_101106340(DCLK1)
NC_040261.1__27794313	NC_040261.1	27794313	9.24355e-11	7.45067e-06	-12.4438	0.336885	ncbi_101106086(SOHLH2);ncbi_101106340(DCLK1)
NC_040261.1__27794314	NC_040261.1	27794314	3.00268e-10	2.02843e-05	-12.3378	0.326234	ncbi_101106086(SOHLH2);ncbi_101106340(DCLK1)
NC_040261.1__27808914	NC_040261.1	27808914	1.41505e-09	6.97026e-05	-12.471	0.334727	ncbi_101106086(SOHLH2);ncbi_101106340(DCLK1)
NC_040261.1__27810452	NC_040261.1	27810452	1.8084e-10	1.32696e-05	-12.4218	0.333009	ncbi_101106086(SOHLH2);ncbi_101106340(DCLK1)
NC_040261.1__28031633	NC_040261.1	28031633	3.80806e-10	2.45088e-05	-14.3227	0.383438	ncbi_101106340(DCLK1)
NC_040261.1__28067101	NC_040261.1	28067101	2.18896e-09	9.94502e-05	-14.254	0.363831	ncbi_101106340(DCLK1)
NC_040261.1__28108657	NC_040261.1	28108657	1.67714e-09	8.00191e-05	-12.0898	0.295358	ncbi_101106340(DCLK1)
NC_040261.1__28110698	NC_040261.1	28110698	2.90095e-10	1.97855e-05	-13.3954	0.357108	ncbi_101106340(DCLK1)
NC_040261.1__28112104	NC_040261.1	28112104	1.05801e-09	5.54527e-05	-14.6314	0.426055	ncbi_101106340(DCLK1)
NC_040261.1__28119312	NC_040261.1	28119312	7.70762e-11	6.50849e-06	14.2342	0.414641	ncbi_101106340(DCLK1)
NC_040261.1__28119897	NC_040261.1	28119897	6.78419e-10	3.90173e-05	13.5516	0.369022	ncbi_101106340(DCLK1)
NC_040261.1__28120020	NC_040261.1	28120020	8.65208e-10	4.68477e-05	13.1651	0.351523	ncbi_101106340(DCLK1)
NC_040261.1__28120185	NC_040261.1	28120185	1.32534e-10	1.01814e-05	13.4587	0.376435	ncbi_101106340(DCLK1)
NC_040261.1__28120922	NC_040261.1	28120922	3.84688e-10	2.45088e-05	13.1336	0.35607	ncbi_101106340(DCLK1)
NC_040261.1__28121066	NC_040261.1	28121066	1.63019e-09	7.79542e-05	-13.3786	0.366293	ncbi_101106340(DCLK1)
NC_040261.1__28121097	NC_040261.1	28121097	3.84688e-10	2.45088e-05	-13.1336	0.35607	ncbi_101106340(DCLK1)
NC_040261.1__28124481	NC_040261.1	28124481	3.84688e-10	2.45088e-05	13.1336	0.35607	ncbi_101106340(DCLK1)
NC_040261.1__28127224	NC_040261.1	28127224	1.39719e-09	6.9101e-05	-13.6493	0.367103	ncbi_101106340(DCLK1)
NC_040261.1__28129409	NC_040261.1	28129409	2.53807e-10	1.76499e-05	-15.931	0.474379	ncbi_101106340(DCLK1)
NC_040261.1__28129477	NC_040261.1	28129477	4.73727e-10	2.92193e-05	-15.2107	0.43755	ncbi_101106340(DCLK1)
NC_040261.1__28129497	NC_040261.1	28129497	7.9154e-11	6.62108e-06	-16.3148	0.503376	ncbi_101106340(DCLK1)
NC_040261.1__28130059	NC_040261.1	28130059	2.18477e-10	1.57063e-05	13.7307	0.395	ncbi_101106340(DCLK1)
NC_040261.1__28130631	NC_040261.1	28130631	5.05815e-10	3.06831e-05	14.4453	0.419301	ncbi_101106340(DCLK1)
NC_040261.1__28139372	NC_040261.1	28139372	7.59292e-10	4.24077e-05	-15.5601	0.447106	ncbi_101106340(DCLK1)
NC_040261.1__28151004	NC_040261.1	28151004	1.08379e-09	5.65257e-05	-12.296	0.328501	ncbi_101106340(DCLK1)
NC_040261.1__28999319	NC_040261.1	28999319	4.00524e-10	2.54416e-05	13.3693	0.357795	ncbi_105611533(--)
NC_040261.1__30061352	NC_040261.1	30061352	1.38777e-09	6.88368e-05	-12.4619	0.335163	--(--)
NC_040261.1__30097689	NC_040261.1	30097689	1.15772e-09	5.86562e-05	-15.4727	0.428708	--(--)
NC_040261.1__30145268	NC_040261.1	30145268	1.41887e-09	6.97293e-05	-14.3409	0.37506	ncbi_114116608(--);ncbi_114116609(--)
NC_040261.1__30145303	NC_040261.1	30145303	2.18933e-09	9.94502e-05	-14.6677	0.383198	ncbi_114116608(--);ncbi_114116609(--)
NC_040261.1__30187671	NC_040261.1	30187671	1.93568e-09	9.03296e-05	-14.7726	0.385527	ncbi_114116608(--);ncbi_114116609(--)
NC_040261.1__30325906	NC_040261.1	30325906	1.93568e-09	9.03296e-05	-14.7726	0.395948	ncbi_114116609(--)
NC_040261.1__30576286	NC_040261.1	30576286	5.96773e-11	5.23301e-06	15.163	0.470515	ncbi_101110521(FRY)
NC_040261.1__30576856	NC_040261.1	30576856	1.71139e-10	1.26012e-05	15.4129	0.490386	ncbi_101110521(FRY)
NC_040261.1__30794223	NC_040261.1	30794223	9.22275e-11	7.45067e-06	11.9011	0.306512	ncbi_101110521(FRY)
NC_040261.1__30801066	NC_040261.1	30801066	8.53812e-12	1.08794e-06	14.3779	0.41222	ncbi_101110521(FRY)
NC_040261.1__30802797	NC_040261.1	30802797	4.51302e-11	4.20989e-06	13.6017	0.375229	ncbi_101110521(FRY)
NC_040261.1__30805051	NC_040261.1	30805051	7.52087e-12	9.66717e-07	14.4312	0.426197	ncbi_101110521(FRY)
NC_040261.1__30805460	NC_040261.1	30805460	2.27249e-10	1.6173e-05	12.3767	0.316212	ncbi_101110521(FRY)
NC_040261.1__30812733	NC_040261.1	30812733	1.05512e-09	5.54379e-05	11.6832	0.292534	ncbi_101110521(FRY)
NC_040261.1__30813144	NC_040261.1	30813144	7.1605e-10	4.0741e-05	12.1555	0.319755	ncbi_101110521(FRY)
NC_040261.1__30813212	NC_040261.1	30813212	1.05017e-10	8.30745e-06	12.7621	0.344974	ncbi_101110521(FRY)
NC_040261.1__30813222	NC_040261.1	30813222	4.22486e-11	3.978e-06	14.1081	0.408042	ncbi_101110521(FRY)
NC_040261.1__30818922	NC_040261.1	30818922	6.02789e-10	3.56306e-05	-13.7429	0.388541	ncbi_101110521(FRY)
NC_040261.1__30819027	NC_040261.1	30819027	7.65166e-10	4.25126e-05	-13.3832	0.375264	ncbi_101110521(FRY)
NC_040261.1__30820513	NC_040261.1	30820513	5.86939e-11	5.20406e-06	-13.431	0.38092	ncbi_101110521(FRY)
NC_040261.1__30821415	NC_040261.1	30821415	1.95169e-09	9.08772e-05	-12.7284	0.33669	ncbi_101110521(FRY)
NC_040261.1__30849577	NC_040261.1	30849577	7.53955e-10	4.22204e-05	-13.0951	0.362103	ncbi_101110521(FRY)
NC_040261.1__30850153	NC_040261.1	30850153	3.12061e-11	3.13761e-06	-14.2385	0.424756	ncbi_101110521(FRY)
NC_040261.1__30866206	NC_040261.1	30866206	6.15272e-10	3.60679e-05	12.4012	0.317467	ncbi_101110521(FRY)
NC_040261.1__30870807	NC_040261.1	30870807	1.2976e-10	1.00097e-05	12.1483	0.313996	ncbi_101110521(FRY)
NC_040261.1__30872265	NC_040261.1	30872265	1.12048e-09	5.78716e-05	12.8415	0.340412	ncbi_101110521(FRY)
NC_040261.1__30879990	NC_040261.1	30879990	2.20365e-10	1.57357e-05	11.7244	0.313179	--(--)
NC_040261.1__30881630	NC_040261.1	30881630	2.24859e-09	0.000101375	11.7363	0.310866	--(--)
NC_040261.1__30887381	NC_040261.1	30887381	1.35974e-09	6.7604e-05	-12.1572	0.302462	--(--)
NC_040261.1__30891194	NC_040261.1	30891194	1.85064e-09	8.73185e-05	10.9708	0.260814	--(--)
NC_040261.1__30891293	NC_040261.1	30891293	4.61037e-10	2.85192e-05	11.4161	0.309733	--(--)
NC_040261.1__30891610	NC_040261.1	30891610	8.46746e-13	1.65305e-07	12.0308	0.324673	--(--)
NC_040261.1__30891662	NC_040261.1	30891662	4.06177e-13	8.73054e-08	12.7133	0.35901	--(--)
NC_040261.1__30891881	NC_040261.1	30891881	9.26897e-12	1.14049e-06	12.855	0.367056	--(--)
NC_040261.1__30893211	NC_040261.1	30893211	1.11038e-09	5.74898e-05	13.6614	0.360903	--(--)
NC_040261.1__30895912	NC_040261.1	30895912	2.60151e-10	1.79736e-05	14.4959	0.406342	--(--)
NC_040261.1__30900403	NC_040261.1	30900403	1.20378e-12	2.24699e-07	-13.2733	0.399549	--(--)
NC_040261.1__30900699	NC_040261.1	30900699	1.50072e-10	1.14155e-05	-12.3939	0.361823	--(--)
NC_040261.1__30900873	NC_040261.1	30900873	2.11101e-10	1.52275e-05	-12.0938	0.329433	--(--)
NC_040261.1__30901425	NC_040261.1	30901425	3.8373e-10	2.45088e-05	-11.2112	0.281941	--(--)
NC_040261.1__30901469	NC_040261.1	30901469	4.13801e-12	6.03113e-07	-12.7605	0.36168	--(--)
NC_040261.1__30901532	NC_040261.1	30901532	5.40197e-12	7.4899e-07	-12.5515	0.342741	--(--)
NC_040261.1__30901875	NC_040261.1	30901875	1.41732e-12	2.55592e-07	-12.4253	0.348092	--(--)
NC_040261.1__30901907	NC_040261.1	30901907	1.21147e-11	1.43219e-06	-11.9511	0.320382	--(--)
NC_040261.1__30902117	NC_040261.1	30902117	4.14244e-11	3.93522e-06	-11.5066	0.30297	--(--)
NC_040261.1__30902333	NC_040261.1	30902333	2.70843e-11	2.85317e-06	-11.8969	0.32098	--(--)
NC_040261.1__30902379	NC_040261.1	30902379	4.21288e-11	3.978e-06	-11.9668	0.323199	--(--)
NC_040261.1__30902404	NC_040261.1	30902404	4.99182e-10	3.04365e-05	-11.5741	0.301117	--(--)
NC_040261.1__30902559	NC_040261.1	30902559	5.99718e-12	8.18056e-07	-12.2032	0.337722	--(--)
NC_040261.1__30902636	NC_040261.1	30902636	3.0053e-12	4.73711e-07	-12.1154	0.332878	--(--)
NC_040261.1__30902825	NC_040261.1	30902825	2.17754e-09	9.94502e-05	-10.9585	0.267641	--(--)
NC_040261.1__30902888	NC_040261.1	30902888	1.17848e-10	9.21963e-06	-12.1429	0.320369	--(--)
NC_040261.1__30905051	NC_040261.1	30905051	3.36925e-10	2.21443e-05	14.4209	0.402149	--(--)
NC_040261.1__30907967	NC_040261.1	30907967	1.28217e-14	6.34509e-09	14.3622	0.488688	--(--)
NC_040261.1__30910711	NC_040261.1	30910711	1.97689e-09	9.18495e-05	13.8427	0.362386	--(--)
NC_040261.1__30913560	NC_040261.1	30913560	1.45186e-09	7.10225e-05	13.2959	0.351828	ncbi_101110773(EEF1A1)
NC_040261.1__30916978	NC_040261.1	30916978	8.46067e-10	4.60456e-05	-13.8718	0.386665	ncbi_101110773(EEF1A1);ncbi_101111032(RXFP2)
NC_040261.1__30924573	NC_040261.1	30924573	2.3413e-10	1.66072e-05	-14.3355	0.420565	ncbi_101110773(EEF1A1);ncbi_101111032(RXFP2)
NC_040261.1__30927749	NC_040261.1	30927749	1.29099e-09	6.4336e-05	13.0154	0.340399	ncbi_101110773(EEF1A1);ncbi_101111032(RXFP2)
NC_040261.1__30928293	NC_040261.1	30928293	1.24594e-10	9.67621e-06	14.6798	0.412177	ncbi_101110773(EEF1A1);ncbi_101111032(RXFP2)
NC_040261.1__30934339	NC_040261.1	30934339	9.2402e-11	7.45067e-06	12.7224	0.306102	ncbi_101110773(EEF1A1);ncbi_101111032(RXFP2)
NC_040261.1__30935877	NC_040261.1	30935877	1.49891e-09	7.31559e-05	11.1885	0.251065	ncbi_101110773(EEF1A1);ncbi_101111032(RXFP2)
NC_040261.1__30938989	NC_040261.1	30938989	5.06448e-12	7.18463e-07	13.6908	0.443232	ncbi_101110773(EEF1A1);ncbi_101111032(RXFP2)
NC_040261.1__30939002	NC_040261.1	30939002	6.24825e-12	8.46875e-07	13.8413	0.452088	ncbi_101110773(EEF1A1);ncbi_101111032(RXFP2)
NC_040261.1__30939147	NC_040261.1	30939147	3.52336e-10	2.29985e-05	-13.9712	0.373349	ncbi_101110773(EEF1A1);ncbi_101111032(RXFP2)
NC_040261.1__30941463	NC_040261.1	30941463	4.9641e-11	4.51425e-06	-14.4861	0.396852	ncbi_101110773(EEF1A1);ncbi_101111032(RXFP2)
NC_040261.1__30941512	NC_040261.1	30941512	1.92069e-09	9.02236e-05	-12.8401	0.324866	ncbi_101110773(EEF1A1);ncbi_101111032(RXFP2)
NC_040261.1__30941801	NC_040261.1	30941801	2.55963e-11	2.73707e-06	-14.3931	0.412287	ncbi_101110773(EEF1A1);ncbi_101111032(RXFP2)
NC_040261.1__30942289	NC_040261.1	30942289	7.06674e-11	6.01505e-06	13.3091	0.383842	ncbi_101110773(EEF1A1);ncbi_101111032(RXFP2)
NC_040261.1__30942409	NC_040261.1	30942409	9.85477e-12	1.2052e-06	12.4084	0.350467	ncbi_101110773(EEF1A1);ncbi_101111032(RXFP2)
NC_040261.1__30942478	NC_040261.1	30942478	3.47302e-13	7.67691e-08	13.3961	0.41064	ncbi_101110773(EEF1A1);ncbi_101111032(RXFP2)
NC_040261.1__30942568	NC_040261.1	30942568	5.53467e-14	1.86944e-08	-13.2626	0.257495	ncbi_101110773(EEF1A1);ncbi_101111032(RXFP2)
NC_040261.1__30942624	NC_040261.1	30942624	1.50805e-10	1.14201e-05	11.3188	0.290544	ncbi_101110773(EEF1A1);ncbi_101111032(RXFP2)
NC_040261.1__30942704	NC_040261.1	30942704	2.22595e-14	9.00087e-09	13.9369	0.438374	ncbi_101110773(EEF1A1);ncbi_101111032(RXFP2)
NC_040261.1__30942731	NC_040261.1	30942731	1.08027e-14	5.74687e-09	14.0609	0.446206	ncbi_101110773(EEF1A1);ncbi_101111032(RXFP2)
NC_040261.1__30942868	NC_040261.1	30942868	1.38125e-12	2.51217e-07	12.8678	0.378893	ncbi_101110773(EEF1A1);ncbi_101111032(RXFP2)
NC_040261.1__30943037	NC_040261.1	30943037	2.14555e-15	2.14578e-09	13.6605	0.424768	ncbi_101110773(EEF1A1);ncbi_101111032(RXFP2)
NC_040261.1__30943106	NC_040261.1	30943106	2.10123e-15	2.14578e-09	13.6578	0.424983	ncbi_101110773(EEF1A1);ncbi_101111032(RXFP2)
NC_040261.1__30943156	NC_040261.1	30943156	6.82763e-16	1.14517e-09	14.2266	0.456334	ncbi_101110773(EEF1A1);ncbi_101111032(RXFP2)
NC_040261.1__30943244	NC_040261.1	30943244	1.33501e-13	3.54294e-08	12.9536	0.387072	ncbi_101110773(EEF1A1);ncbi_101111032(RXFP2)
NC_040261.1__30943263	NC_040261.1	30943263	1.6992e-13	4.1561e-08	13.5295	0.41886	ncbi_101110773(EEF1A1);ncbi_101111032(RXFP2)
NC_040261.1__30943303	NC_040261.1	30943303	3.30717e-11	3.28854e-06	12.2172	0.341545	ncbi_101110773(EEF1A1);ncbi_101111032(RXFP2)
NC_040261.1__30943322	NC_040261.1	30943322	5.55016e-13	1.15789e-07	13.3571	0.402254	ncbi_101110773(EEF1A1);ncbi_101111032(RXFP2)
NC_040261.1__30943426	NC_040261.1	30943426	2.63464e-11	2.78924e-06	11.9705	0.32617	ncbi_101110773(EEF1A1);ncbi_101111032(RXFP2)
NC_040261.1__30943438	NC_040261.1	30943438	8.74711e-12	1.0885e-06	12.0998	0.336402	ncbi_101110773(EEF1A1);ncbi_101111032(RXFP2)
NC_040261.1__30943459	NC_040261.1	30943459	8.74711e-12	1.0885e-06	12.0998	0.336402	ncbi_101110773(EEF1A1);ncbi_101111032(RXFP2)
NC_040261.1__30943467	NC_040261.1	30943467	8.74711e-12	1.0885e-06	12.0998	0.336402	ncbi_101110773(EEF1A1);ncbi_101111032(RXFP2)
NC_040261.1__30943583	NC_040261.1	30943583	2.2957e-11	2.49241e-06	12.0447	0.335899	ncbi_101110773(EEF1A1);ncbi_101111032(RXFP2)
NC_040261.1__30943626	NC_040261.1	30943626	2.87284e-11	2.95325e-06	11.9255	0.328066	ncbi_101110773(EEF1A1);ncbi_101111032(RXFP2)
NC_040261.1__30943793	NC_040261.1	30943793	7.76473e-14	2.43955e-08	13.386	0.414575	ncbi_101110773(EEF1A1);ncbi_101111032(RXFP2)
NC_040261.1__30943877	NC_040261.1	30943877	1.88775e-13	4.56481e-08	13.0258	0.382932	ncbi_101110773(EEF1A1);ncbi_101111032(RXFP2)
NC_040261.1__30944019	NC_040261.1	30944019	3.08999e-10	2.06772e-05	11.4252	0.297398	ncbi_101110773(EEF1A1);ncbi_101111032(RXFP2)
NC_040261.1__30944149	NC_040261.1	30944149	4.49035e-10	2.79045e-05	12.1171	0.321484	ncbi_101110773(EEF1A1);ncbi_101111032(RXFP2)
NC_040261.1__30944410	NC_040261.1	30944410	1.49593e-14	6.69755e-09	13.0373	0.385464	ncbi_101110773(EEF1A1);ncbi_101111032(RXFP2)
NC_040261.1__30944533	NC_040261.1	30944533	4.66044e-11	4.29315e-06	-11.7936	0.314832	ncbi_101110773(EEF1A1);ncbi_101111032(RXFP2)
NC_040261.1__30944802	NC_040261.1	30944802	6.79892e-11	5.83376e-06	11.3819	0.291198	ncbi_101110773(EEF1A1);ncbi_101111032(RXFP2)
NC_040261.1__30944816	NC_040261.1	30944816	8.76712e-10	4.73501e-05	11.0135	0.272653	ncbi_101110773(EEF1A1);ncbi_101111032(RXFP2)
NC_040261.1__30944825	NC_040261.1	30944825	3.75814e-12	5.55356e-07	12.7095	0.364557	ncbi_101110773(EEF1A1);ncbi_101111032(RXFP2)
NC_040261.1__30945362	NC_040261.1	30945362	7.49618e-12	9.66717e-07	12.2373	0.326645	ncbi_101110773(EEF1A1);ncbi_101111032(RXFP2)
NC_040261.1__30945432	NC_040261.1	30945432	2.94689e-12	4.71491e-07	12.1203	0.326303	ncbi_101110773(EEF1A1);ncbi_101111032(RXFP2)
NC_040261.1__30945441	NC_040261.1	30945441	4.19312e-14	1.46274e-08	13.7297	0.410112	ncbi_101110773(EEF1A1);ncbi_101111032(RXFP2)
NC_040261.1__30945467	NC_040261.1	30945467	2.99479e-12	4.73711e-07	12.5296	0.345865	ncbi_101110773(EEF1A1);ncbi_101111032(RXFP2)
NC_040261.1__30945497	NC_040261.1	30945497	2.62856e-14	9.64384e-09	13.642	0.410991	ncbi_101110773(EEF1A1);ncbi_101111032(RXFP2)
NC_040261.1__30945538	NC_040261.1	30945538	3.56077e-12	5.45117e-07	13.5347	0.435361	ncbi_101110773(EEF1A1);ncbi_101111032(RXFP2)
NC_040261.1__30945562	NC_040261.1	30945562	2.79545e-11	2.90174e-06	12.5425	0.355042	ncbi_101110773(EEF1A1);ncbi_101111032(RXFP2)
NC_040261.1__30945674	NC_040261.1	30945674	1.19919e-13	3.33913e-08	13.8497	0.43116	ncbi_101110773(EEF1A1);ncbi_101111032(RXFP2)
NC_040261.1__30945675	NC_040261.1	30945675	1.19919e-13	3.33913e-08	13.8497	0.43116	ncbi_101110773(EEF1A1);ncbi_101111032(RXFP2)
NC_040261.1__30945839	NC_040261.1	30945839	2.21394e-14	9.00087e-09	13.792	0.425333	ncbi_101110773(EEF1A1);ncbi_101111032(RXFP2)
NC_040261.1__30945876	NC_040261.1	30945876	2.44803e-14	9.4714e-09	13.8456	0.430906	ncbi_101110773(EEF1A1);ncbi_101111032(RXFP2)
NC_040261.1__30945980	NC_040261.1	30945980	3.49943e-13	7.67691e-08	13.3654	0.401532	ncbi_101110773(EEF1A1);ncbi_101111032(RXFP2)
NC_040261.1__30946031	NC_040261.1	30946031	2.74215e-11	2.86036e-06	12.2319	0.336314	ncbi_101110773(EEF1A1);ncbi_101111032(RXFP2)
NC_040261.1__30946058	NC_040261.1	30946058	4.77786e-12	6.86961e-07	12.3554	0.343138	ncbi_101110773(EEF1A1);ncbi_101111032(RXFP2)
NC_040261.1__30946065	NC_040261.1	30946065	1.49168e-11	1.70656e-06	12.2496	0.340295	ncbi_101110773(EEF1A1);ncbi_101111032(RXFP2)
NC_040261.1__30946304	NC_040261.1	30946304	1.3106e-16	3.52069e-10	15.4483	0.554103	ncbi_101110773(EEF1A1);ncbi_101111032(RXFP2)
NC_040261.1__30946455	NC_040261.1	30946455	2.47737e-13	5.79308e-08	12.9127	0.374793	ncbi_101110773(EEF1A1);ncbi_101111032(RXFP2)
NC_040261.1__30946478	NC_040261.1	30946478	2.60646e-13	6.02871e-08	13.1932	0.397612	ncbi_101110773(EEF1A1);ncbi_101111032(RXFP2)
NC_040261.1__30946800	NC_040261.1	30946800	8.43429e-10	4.60456e-05	11.0852	0.271369	ncbi_101110773(EEF1A1);ncbi_101111032(RXFP2)
NC_040261.1__30946886	NC_040261.1	30946886	4.55437e-11	4.21367e-06	12.5606	0.35277	ncbi_101110773(EEF1A1);ncbi_101111032(RXFP2)
NC_040261.1__30947043	NC_040261.1	30947043	9.92412e-14	2.97437e-08	13.0123	0.378598	ncbi_101110773(EEF1A1);ncbi_101111032(RXFP2)
NC_040261.1__30947101	NC_040261.1	30947101	1.43578e-11	1.66199e-06	11.9697	0.316778	ncbi_101110773(EEF1A1);ncbi_101111032(RXFP2)
NC_040261.1__30947255	NC_040261.1	30947255	5.58051e-10	3.34508e-05	10.4818	0.248928	ncbi_101110773(EEF1A1);ncbi_101111032(RXFP2)
NC_040261.1__30947280	NC_040261.1	30947280	7.28288e-10	4.13268e-05	10.4111	0.24824	ncbi_101110773(EEF1A1);ncbi_101111032(RXFP2)
NC_040261.1__30947437	NC_040261.1	30947437	7.96542e-11	6.62108e-06	11.6786	0.2923	ncbi_101110773(EEF1A1);ncbi_101111032(RXFP2)
NC_040261.1__30947440	NC_040261.1	30947440	7.96542e-11	6.62108e-06	11.6786	0.2923	ncbi_101110773(EEF1A1);ncbi_101111032(RXFP2)
NC_040261.1__30947553	NC_040261.1	30947553	2.95201e-15	2.61738e-09	13.6172	0.421695	ncbi_101110773(EEF1A1);ncbi_101111032(RXFP2)
NC_040261.1__30947674	NC_040261.1	30947674	1.50445e-12	2.69024e-07	-12.8318	0.369342	ncbi_101110773(EEF1A1);ncbi_101111032(RXFP2)
NC_040261.1__30947874	NC_040261.1	30947874	3.87355e-15	2.8219e-09	13.9748	0.462682	ncbi_101110773(EEF1A1);ncbi_101111032(RXFP2)
NC_040261.1__30947995	NC_040261.1	30947995	6.72521e-11	5.79388e-06	-11.5342	0.306656	ncbi_101110773(EEF1A1);ncbi_101111032(RXFP2)
NC_040261.1__30948381	NC_040261.1	30948381	1.6048e-13	3.97085e-08	-12.9449	0.381773	ncbi_101110773(EEF1A1);ncbi_101111032(RXFP2)
NC_040261.1__30948401	NC_040261.1	30948401	7.05583e-12	9.26816e-07	-12.3389	0.343609	ncbi_101110773(EEF1A1);ncbi_101111032(RXFP2)
NC_040261.1__30948553	NC_040261.1	30948553	1.82816e-12	3.24185e-07	-13.1898	0.394533	ncbi_101110773(EEF1A1);ncbi_101111032(RXFP2)
NC_040261.1__30948558	NC_040261.1	30948558	1.19919e-13	3.33913e-08	-13.8497	0.43116	ncbi_101110773(EEF1A1);ncbi_101111032(RXFP2)
NC_040261.1__30948593	NC_040261.1	30948593	6.87171e-15	3.95206e-09	-14.075	0.435391	ncbi_101110773(EEF1A1);ncbi_101111032(RXFP2)
NC_040261.1__30948637	NC_040261.1	30948637	1.46377e-14	6.69755e-09	-14.0119	0.434092	ncbi_101110773(EEF1A1);ncbi_101111032(RXFP2)
NC_040261.1__30948697	NC_040261.1	30948697	1.23965e-13	3.33913e-08	13.0473	0.374129	ncbi_101110773(EEF1A1);ncbi_101111032(RXFP2)
NC_040261.1__30948698	NC_040261.1	30948698	1.23965e-13	3.33913e-08	13.0473	0.374129	ncbi_101110773(EEF1A1);ncbi_101111032(RXFP2)
NC_040261.1__30948762	NC_040261.1	30948762	3.20206e-12	4.97358e-07	12.8034	0.364529	ncbi_101110773(EEF1A1);ncbi_101111032(RXFP2)
NC_040261.1__30948779	NC_040261.1	30948779	2.40472e-12	3.93623e-07	12.7326	0.364409	ncbi_101110773(EEF1A1);ncbi_101111032(RXFP2)
NC_040261.1__30948866	NC_040261.1	30948866	1.20444e-13	3.33913e-08	13.1936	0.385317	ncbi_101110773(EEF1A1);ncbi_101111032(RXFP2)
NC_040261.1__30948965	NC_040261.1	30948965	1.72266e-14	7.48107e-09	-13.5718	0.411411	ncbi_101110773(EEF1A1);ncbi_101111032(RXFP2)
NC_040261.1__30949012	NC_040261.1	30949012	1.03293e-14	5.63596e-09	14.0014	0.439743	ncbi_101110773(EEF1A1);ncbi_101111032(RXFP2)
NC_040261.1__30949034	NC_040261.1	30949034	6.10661e-14	1.96887e-08	13.8992	0.431969	ncbi_101110773(EEF1A1);ncbi_101111032(RXFP2)
NC_040261.1__30949040	NC_040261.1	30949040	6.10661e-14	1.96887e-08	13.8992	0.431969	ncbi_101110773(EEF1A1);ncbi_101111032(RXFP2)
NC_040261.1__30949179	NC_040261.1	30949179	2.19327e-12	3.73373e-07	13.221	0.390421	ncbi_101110773(EEF1A1);ncbi_101111032(RXFP2)
NC_040261.1__30949181	NC_040261.1	30949181	3.99379e-12	5.86108e-07	-13.1673	0.388912	ncbi_101110773(EEF1A1);ncbi_101111032(RXFP2)
NC_040261.1__30949408	NC_040261.1	30949408	3.74109e-12	5.55356e-07	12.7173	0.364643	ncbi_101110773(EEF1A1);ncbi_101111032(RXFP2)
NC_040261.1__30949470	NC_040261.1	30949470	1.10594e-11	1.3296e-06	13.1914	0.379567	ncbi_101110773(EEF1A1);ncbi_101111032(RXFP2)
NC_040261.1__30949498	NC_040261.1	30949498	4.07255e-11	3.90368e-06	-12.531	0.348791	ncbi_101110773(EEF1A1);ncbi_101111032(RXFP2)
NC_040261.1__30949665	NC_040261.1	30949665	5.42046e-12	7.4899e-07	12.7671	0.364071	ncbi_101110773(EEF1A1);ncbi_101111032(RXFP2)
NC_040261.1__30949733	NC_040261.1	30949733	1.23965e-13	3.33913e-08	-13.0473	0.374129	ncbi_101110773(EEF1A1);ncbi_101111032(RXFP2)
NC_040261.1__30949781	NC_040261.1	30949781	1.79003e-15	2.09973e-09	13.8011	0.421124	ncbi_101110773(EEF1A1);ncbi_101111032(RXFP2)
NC_040261.1__30949809	NC_040261.1	30949809	2.49269e-14	9.47197e-09	13.2462	0.392332	ncbi_101110773(EEF1A1);ncbi_101111032(RXFP2)
NC_040261.1__30949872	NC_040261.1	30949872	5.22553e-12	7.31556e-07	-11.9515	0.322369	ncbi_101110773(EEF1A1);ncbi_101111032(RXFP2)
NC_040261.1__30950050	NC_040261.1	30950050	9.01303e-13	1.72786e-07	-12.3392	0.345288	ncbi_101110773(EEF1A1);ncbi_101111032(RXFP2)
NC_040261.1__30950103	NC_040261.1	30950103	3.91607e-11	3.78781e-06	-11.3788	0.297508	ncbi_101110773(EEF1A1);ncbi_101111032(RXFP2)
NC_040261.1__30950260	NC_040261.1	30950260	5.92185e-11	5.22879e-06	-11.5301	0.284917	ncbi_101110773(EEF1A1);ncbi_101111032(RXFP2)
NC_040261.1__30950677	NC_040261.1	30950677	2.58841e-14	9.64384e-09	-13.3693	0.403393	ncbi_101110773(EEF1A1);ncbi_101111032(RXFP2)
NC_040261.1__30950873	NC_040261.1	30950873	1.63909e-11	1.84545e-06	-11.8438	0.31959	ncbi_101110773(EEF1A1);ncbi_101111032(RXFP2)
NC_040261.1__30950893	NC_040261.1	30950893	1.63909e-11	1.84545e-06	11.8438	0.31959	ncbi_101110773(EEF1A1);ncbi_101111032(RXFP2)
NC_040261.1__30951065	NC_040261.1	30951065	2.87345e-10	1.96609e-05	-11.3306	0.289459	ncbi_101110773(EEF1A1);ncbi_101111032(RXFP2)
NC_040261.1__30951264	NC_040261.1	30951264	4.81296e-14	1.65189e-08	13.09	0.38822	ncbi_101110773(EEF1A1);ncbi_101111032(RXFP2)
NC_040261.1__30952028	NC_040261.1	30952028	2.39214e-13	5.65594e-08	14.0371	0.433048	ncbi_101110773(EEF1A1);ncbi_101111032(RXFP2)
NC_040261.1__30952029	NC_040261.1	30952029	2.76022e-13	6.31569e-08	13.8424	0.426093	ncbi_101110773(EEF1A1);ncbi_101111032(RXFP2)
NC_040261.1__30952071	NC_040261.1	30952071	1.4827e-11	1.70547e-06	12.548	0.352065	ncbi_101110773(EEF1A1);ncbi_101111032(RXFP2)
NC_040261.1__30952116	NC_040261.1	30952116	9.7579e-10	5.16524e-05	11.1409	0.277532	ncbi_101110773(EEF1A1);ncbi_101111032(RXFP2)
NC_040261.1__30952197	NC_040261.1	30952197	4.51376e-11	4.20989e-06	12.1239	0.330402	ncbi_101110773(EEF1A1);ncbi_101111032(RXFP2)
NC_040261.1__30952516	NC_040261.1	30952516	1.55852e-15	1.98027e-09	14.0186	0.441739	ncbi_101110773(EEF1A1);ncbi_101111032(RXFP2)
NC_040261.1__30952527	NC_040261.1	30952527	1.55852e-15	1.98027e-09	14.0186	0.441739	ncbi_101110773(EEF1A1);ncbi_101111032(RXFP2)
NC_040261.1__30952610	NC_040261.1	30952610	1.34862e-13	3.54294e-08	12.9135	0.377819	ncbi_101110773(EEF1A1);ncbi_101111032(RXFP2)
NC_040261.1__30952925	NC_040261.1	30952925	3.63521e-15	2.8219e-09	13.5081	0.413416	ncbi_101110773(EEF1A1);ncbi_101111032(RXFP2)
NC_040261.1__30953070	NC_040261.1	30953070	1.71821e-16	4.06251e-10	15.2642	0.550962	ncbi_101110773(EEF1A1);ncbi_101111032(RXFP2)
NC_040261.1__30953182	NC_040261.1	30953182	2.38672e-11	2.56506e-06	11.8343	0.3202	ncbi_101110773(EEF1A1);ncbi_101111032(RXFP2)
NC_040261.1__30953412	NC_040261.1	30953412	9.86299e-11	7.89019e-06	11.123	0.286042	ncbi_101110773(EEF1A1);ncbi_101111032(RXFP2)
NC_040261.1__30953950	NC_040261.1	30953950	5.93801e-12	8.1521e-07	12.2695	0.342974	ncbi_101110773(EEF1A1);ncbi_101111032(RXFP2)
NC_040261.1__30953972	NC_040261.1	30953972	1.18871e-18	2.52952e-11	16.3931	0.627584	ncbi_101110773(EEF1A1);ncbi_101111032(RXFP2)
NC_040261.1__30953997	NC_040261.1	30953997	5.97868e-18	6.36115e-11	16.302	0.622438	ncbi_101110773(EEF1A1);ncbi_101111032(RXFP2)
NC_040261.1__30954042	NC_040261.1	30954042	4.15016e-16	8.02847e-10	15.16	0.537041	ncbi_101110773(EEF1A1);ncbi_101111032(RXFP2)
NC_040261.1__30954484	NC_040261.1	30954484	3.03247e-16	6.45294e-10	-15.1753	0.544566	ncbi_101110773(EEF1A1);ncbi_101111032(RXFP2)
NC_040261.1__30954510	NC_040261.1	30954510	1.85003e-12	3.24696e-07	12.7211	0.361846	ncbi_101110773(EEF1A1);ncbi_101111032(RXFP2)
NC_040261.1__30954536	NC_040261.1	30954536	1.45656e-14	6.69755e-09	13.4647	0.409171	ncbi_101110773(EEF1A1);ncbi_101111032(RXFP2)
NC_040261.1__30954545	NC_040261.1	30954545	5.3489e-15	3.55692e-09	13.6269	0.419088	ncbi_101110773(EEF1A1);ncbi_101111032(RXFP2)
NC_040261.1__30954836	NC_040261.1	30954836	8.67231e-14	2.67452e-08	-13.9909	0.432789	ncbi_101110773(EEF1A1);ncbi_101111032(RXFP2)
NC_040261.1__30954889	NC_040261.1	30954889	1.53193e-10	1.15189e-05	11.9782	0.318693	ncbi_101110773(EEF1A1);ncbi_101111032(RXFP2)
NC_040261.1__30955135	NC_040261.1	30955135	8.44593e-10	4.60456e-05	-11.4214	0.296389	ncbi_101110773(EEF1A1);ncbi_101111032(RXFP2)
NC_040261.1__30955229	NC_040261.1	30955229	8.85124e-11	7.24421e-06	11.6456	0.301239	ncbi_101110773(EEF1A1);ncbi_101111032(RXFP2)
NC_040261.1__30955230	NC_040261.1	30955230	1.17588e-14	5.95764e-09	14.2866	0.476658	ncbi_101110773(EEF1A1);ncbi_101111032(RXFP2)
NC_040261.1__30955247	NC_040261.1	30955247	1.55145e-10	1.16247e-05	11.5737	0.299188	ncbi_101110773(EEF1A1);ncbi_101111032(RXFP2)
NC_040261.1__30955612	NC_040261.1	30955612	3.1259e-11	3.13761e-06	12.5249	0.353696	ncbi_101110773(EEF1A1);ncbi_101111032(RXFP2)
NC_040261.1__30955835	NC_040261.1	30955835	2.05552e-12	3.55613e-07	12.7709	0.365844	ncbi_101110773(EEF1A1);ncbi_101111032(RXFP2)
NC_040261.1__30955851	NC_040261.1	30955851	3.2226e-13	7.21844e-08	14.5573	0.497682	ncbi_101110773(EEF1A1);ncbi_101111032(RXFP2)
NC_040261.1__30956082	NC_040261.1	30956082	2.7248e-11	2.85627e-06	12.0407	0.341334	ncbi_101110773(EEF1A1);ncbi_101111032(RXFP2)
NC_040261.1__30956110	NC_040261.1	30956110	1.12051e-11	1.33955e-06	12.4352	0.361341	ncbi_101110773(EEF1A1);ncbi_101111032(RXFP2)
NC_040261.1__30956217	NC_040261.1	30956217	5.12652e-13	1.08009e-07	12.1148	0.350115	ncbi_101110773(EEF1A1);ncbi_101111032(RXFP2)
NC_040261.1__30956304	NC_040261.1	30956304	2.84799e-12	4.59119e-07	11.7184	0.311125	ncbi_101110773(EEF1A1);ncbi_101111032(RXFP2)
NC_040261.1__30956458	NC_040261.1	30956458	5.88937e-13	1.21672e-07	-12.2594	0.34241	ncbi_101110773(EEF1A1);ncbi_101111032(RXFP2)
NC_040261.1__30956553	NC_040261.1	30956553	4.53049e-11	4.20989e-06	11.7354	0.310509	ncbi_101110773(EEF1A1);ncbi_101111032(RXFP2)
NC_040261.1__30956634	NC_040261.1	30956634	2.27372e-12	3.76666e-07	12.336	0.343107	ncbi_101110773(EEF1A1);ncbi_101111032(RXFP2)
NC_040261.1__30956859	NC_040261.1	30956859	1.86156e-12	3.24696e-07	-12.8262	0.38732	ncbi_101110773(EEF1A1);ncbi_101111032(RXFP2)
NC_040261.1__30957038	NC_040261.1	30957038	2.28342e-12	3.76666e-07	-12.4609	0.339126	ncbi_101110773(EEF1A1);ncbi_101111032(RXFP2)
NC_040261.1__30957192	NC_040261.1	30957192	1.30358e-11	1.52414e-06	-11.8754	0.315332	ncbi_101110773(EEF1A1);ncbi_101111032(RXFP2)
NC_040261.1__30957213	NC_040261.1	30957213	1.98616e-13	4.74881e-08	-12.6077	0.360478	ncbi_101110773(EEF1A1);ncbi_101111032(RXFP2)
NC_040261.1__30957382	NC_040261.1	30957382	3.93107e-15	2.8219e-09	14.1672	0.44111	ncbi_101110773(EEF1A1);ncbi_101111032(RXFP2)
NC_040261.1__30957483	NC_040261.1	30957483	2.34826e-14	9.25365e-09	13.7819	0.424709	ncbi_101110773(EEF1A1);ncbi_101111032(RXFP2)
NC_040261.1__30957556	NC_040261.1	30957556	8.08109e-15	4.52529e-09	-13.9038	0.429399	ncbi_101110773(EEF1A1);ncbi_101111032(RXFP2)
NC_040261.1__30957660	NC_040261.1	30957660	1.0993e-10	8.66385e-06	11.7569	0.311961	ncbi_101110773(EEF1A1);ncbi_101111032(RXFP2)
NC_040261.1__30957852	NC_040261.1	30957852	3.76199e-17	1.60106e-10	15.242	0.552123	ncbi_101110773(EEF1A1);ncbi_101111032(RXFP2)
NC_040261.1__30957982	NC_040261.1	30957982	1.26074e-09	6.31243e-05	13.7144	0.37432	ncbi_101110773(EEF1A1);ncbi_101111032(RXFP2)
NC_040261.1__30958076	NC_040261.1	30958076	8.22731e-13	1.62104e-07	-13.6682	0.444557	ncbi_101110773(EEF1A1);ncbi_101111032(RXFP2)
NC_040261.1__30958395	NC_040261.1	30958395	1.16244e-13	3.33913e-08	-13.5185	0.416357	ncbi_101110773(EEF1A1);ncbi_101111032(RXFP2)
NC_040261.1__30959008	NC_040261.1	30959008	6.17841e-13	1.26416e-07	-13.3364	0.401009	ncbi_101110773(EEF1A1);ncbi_101111032(RXFP2)
NC_040261.1__30960563	NC_040261.1	30960563	2.78621e-12	4.52587e-07	12.5035	0.368077	ncbi_101110773(EEF1A1);ncbi_101111032(RXFP2)
NC_040261.1__30960690	NC_040261.1	30960690	1.12081e-14	5.81713e-09	13.5797	0.409611	ncbi_101110773(EEF1A1);ncbi_101111032(RXFP2)
NC_040261.1__30961711	NC_040261.1	30961711	1.32328e-17	9.38623e-11	15.0617	0.534106	ncbi_101110773(EEF1A1);ncbi_101111032(RXFP2)
NC_040261.1__30961815	NC_040261.1	30961815	1.497e-13	3.83799e-08	13.7234	0.438726	ncbi_101110773(EEF1A1);ncbi_101111032(RXFP2)
NC_040261.1__30965083	NC_040261.1	30965083	7.66695e-13	1.52475e-07	12.0586	0.339582	ncbi_101110773(EEF1A1);ncbi_101111032(RXFP2)
NC_040261.1__30965185	NC_040261.1	30965185	4.88765e-10	3.00597e-05	13.2827	0.349743	ncbi_101110773(EEF1A1);ncbi_101111032(RXFP2)
NC_040261.1__30965202	NC_040261.1	30965202	3.24023e-12	4.9964e-07	14.895	0.435385	ncbi_101110773(EEF1A1);ncbi_101111032(RXFP2)
NC_040261.1__30965798	NC_040261.1	30965798	3.62483e-12	5.5096e-07	13.7361	0.367973	ncbi_101110773(EEF1A1);ncbi_101111032(RXFP2)
NC_040261.1__30966215	NC_040261.1	30966215	4.13969e-11	3.93522e-06	12.1904	0.293415	ncbi_101110773(EEF1A1);ncbi_101111032(RXFP2)
NC_040261.1__30967896	NC_040261.1	30967896	4.08001e-10	2.58394e-05	13.5526	0.351311	ncbi_101110773(EEF1A1);ncbi_101111032(RXFP2)
NC_040261.1__30968574	NC_040261.1	30968574	4.02928e-15	2.8219e-09	14.8462	0.422515	ncbi_101110773(EEF1A1);ncbi_101111032(RXFP2)
NC_040261.1__30970426	NC_040261.1	30970426	5.36997e-11	4.82152e-06	13.4624	0.357117	ncbi_101110773(EEF1A1);ncbi_101111032(RXFP2)
NC_040261.1__30970593	NC_040261.1	30970593	2.41091e-10	1.70442e-05	13.7538	0.36342	ncbi_101110773(EEF1A1);ncbi_101111032(RXFP2)
NC_040261.1__30970872	NC_040261.1	30970872	4.32901e-10	2.70938e-05	11.5062	0.264513	ncbi_101110773(EEF1A1);ncbi_101111032(RXFP2)
NC_040261.1__30971546	NC_040261.1	30971546	7.33344e-10	4.15031e-05	12.4885	0.307317	ncbi_101110773(EEF1A1);ncbi_101111032(RXFP2)
NC_040261.1__30971644	NC_040261.1	30971644	1.07144e-11	1.29544e-06	13.3976	0.369261	ncbi_101110773(EEF1A1);ncbi_101111032(RXFP2)
NC_040261.1__30971742	NC_040261.1	30971742	4.69165e-12	6.79155e-07	13.4843	0.368776	ncbi_101110773(EEF1A1);ncbi_101111032(RXFP2)
NC_040261.1__30972269	NC_040261.1	30972269	6.6086e-10	3.8214e-05	12.3148	0.307586	ncbi_101110773(EEF1A1);ncbi_101111032(RXFP2)
NC_040261.1__30972608	NC_040261.1	30972608	5.11101e-11	4.62806e-06	13.1846	0.345957	ncbi_101110773(EEF1A1);ncbi_101111032(RXFP2)
NC_040261.1__30972828	NC_040261.1	30972828	3.37168e-10	2.21443e-05	12.2152	0.302628	ncbi_101110773(EEF1A1);ncbi_101111032(RXFP2)
NC_040261.1__30972917	NC_040261.1	30972917	8.74597e-12	1.0885e-06	12.7322	0.322626	ncbi_101110773(EEF1A1);ncbi_101111032(RXFP2)
NC_040261.1__30973133	NC_040261.1	30973133	2.19483e-11	2.40746e-06	13.1341	0.345316	ncbi_101110773(EEF1A1);ncbi_101111032(RXFP2)
NC_040261.1__30973161	NC_040261.1	30973161	5.25854e-10	3.17894e-05	12.6014	0.316033	ncbi_101110773(EEF1A1);ncbi_101111032(RXFP2)
NC_040261.1__30973224	NC_040261.1	30973224	2.99225e-10	2.02782e-05	10.6996	0.265063	ncbi_101110773(EEF1A1);ncbi_101111032(RXFP2)
NC_040261.1__30973555	NC_040261.1	30973555	2.19896e-09	9.95586e-05	12.2166	0.297024	ncbi_101110773(EEF1A1);ncbi_101111032(RXFP2)
NC_040261.1__30973848	NC_040261.1	30973848	8.23147e-11	6.81561e-06	12.9816	0.322329	ncbi_101110773(EEF1A1);ncbi_101111032(RXFP2)
NC_040261.1__30974951	NC_040261.1	30974951	2.36994e-11	2.55995e-06	10.9892	0.278143	ncbi_101110773(EEF1A1);ncbi_101111032(RXFP2)
NC_040261.1__30975549	NC_040261.1	30975549	2.91934e-14	1.05291e-08	15.1834	0.448659	ncbi_101110773(EEF1A1);ncbi_101111032(RXFP2)
NC_040261.1__30975611	NC_040261.1	30975611	3.70188e-10	2.40164e-05	12.1955	0.314063	ncbi_101110773(EEF1A1);ncbi_101111032(RXFP2)
NC_040261.1__30975747	NC_040261.1	30975747	7.90834e-11	6.62108e-06	12.8198	0.343228	ncbi_101110773(EEF1A1);ncbi_101111032(RXFP2)
NC_040261.1__30976912	NC_040261.1	30976912	1.52722e-10	1.15189e-05	10.7904	0.270879	ncbi_101110773(EEF1A1);ncbi_101111032(RXFP2)
NC_040261.1__30977192	NC_040261.1	30977192	5.69636e-10	3.39539e-05	11.2538	0.262762	ncbi_101110773(EEF1A1);ncbi_101111032(RXFP2)
NC_040261.1__30977807	NC_040261.1	30977807	1.00518e-12	1.89289e-07	12.4356	0.357797	ncbi_101110773(EEF1A1);ncbi_101111032(RXFP2)
NC_040261.1__30978054	NC_040261.1	30978054	5.17682e-12	7.29536e-07	13.6033	0.349959	ncbi_101110773(EEF1A1);ncbi_101111032(RXFP2)
NC_040261.1__30978575	NC_040261.1	30978575	1.15539e-09	5.86562e-05	10.8861	0.242092	ncbi_101110773(EEF1A1);ncbi_101111032(RXFP2)
NC_040261.1__30979518	NC_040261.1	30979518	6.03782e-14	1.96887e-08	12.9273	0.386926	ncbi_101110773(EEF1A1);ncbi_101111032(RXFP2)
NC_040261.1__30979574	NC_040261.1	30979574	1.83522e-10	1.34201e-05	12.7082	0.333377	ncbi_101110773(EEF1A1);ncbi_101111032(RXFP2)
NC_040261.1__30979733	NC_040261.1	30979733	3.67763e-11	3.57342e-06	13.0233	0.34399	ncbi_101110773(EEF1A1);ncbi_101111032(RXFP2)
NC_040261.1__30980038	NC_040261.1	30980038	1.18559e-10	9.24132e-06	12.779	0.334194	ncbi_101110773(EEF1A1);ncbi_101111032(RXFP2)
NC_040261.1__30980214	NC_040261.1	30980214	7.03579e-12	9.26816e-07	12.5746	0.3207	ncbi_101110773(EEF1A1);ncbi_101111032(RXFP2)
NC_040261.1__30980245	NC_040261.1	30980245	9.7066e-16	1.47537e-09	13.1243	0.394145	ncbi_101110773(EEF1A1);ncbi_101111032(RXFP2)
NC_040261.1__30981267	NC_040261.1	30981267	7.40667e-10	4.17696e-05	11.3923	0.287286	ncbi_101110773(EEF1A1);ncbi_101111032(RXFP2)
NC_040261.1__30981694	NC_040261.1	30981694	2.69913e-17	1.4359e-10	13.7519	0.44055	ncbi_101110773(EEF1A1);ncbi_101111032(RXFP2)
NC_040261.1__30981899	NC_040261.1	30981899	3.12869e-14	1.10961e-08	13.0366	0.393501	ncbi_101110773(EEF1A1);ncbi_101111032(RXFP2)
NC_040261.1__30981943	NC_040261.1	30981943	4.11096e-15	2.8219e-09	13.1233	0.39875	ncbi_101110773(EEF1A1);ncbi_101111032(RXFP2)
NC_040261.1__30982015	NC_040261.1	30982015	8.72045e-11	7.16473e-06	12.8901	0.342989	ncbi_101110773(EEF1A1);ncbi_101111032(RXFP2)
NC_040261.1__30982430	NC_040261.1	30982430	1.29828e-10	1.00097e-05	11.0447	0.288344	ncbi_101110773(EEF1A1);ncbi_101111032(RXFP2)
NC_040261.1__30982467	NC_040261.1	30982467	6.3976e-12	8.6163e-07	12.7177	0.376777	ncbi_101110773(EEF1A1);ncbi_101111032(RXFP2)
NC_040261.1__30982585	NC_040261.1	30982585	1.59119e-13	3.97085e-08	12.9205	0.388891	ncbi_101110773(EEF1A1);ncbi_101111032(RXFP2)
NC_040261.1__30982694	NC_040261.1	30982694	3.7411e-12	5.55356e-07	14.4739	0.411117	ncbi_101110773(EEF1A1);ncbi_101111032(RXFP2)
NC_040261.1__30982707	NC_040261.1	30982707	6.35275e-10	3.70365e-05	12.552	0.309187	ncbi_101110773(EEF1A1);ncbi_101111032(RXFP2)
NC_040261.1__30982735	NC_040261.1	30982735	1.51076e-14	6.69755e-09	13.1551	0.400687	ncbi_101110773(EEF1A1);ncbi_101111032(RXFP2)
NC_040261.1__30982765	NC_040261.1	30982765	4.60261e-13	9.79409e-08	14.4642	0.400158	ncbi_101110773(EEF1A1);ncbi_101111032(RXFP2)
NC_040261.1__30983034	NC_040261.1	30983034	4.83815e-12	6.90962e-07	11.5838	0.311554	ncbi_101110773(EEF1A1);ncbi_101111032(RXFP2)
NC_040261.1__30983621	NC_040261.1	30983621	7.38707e-13	1.48295e-07	12.1474	0.345011	ncbi_101110773(EEF1A1);ncbi_101111032(RXFP2)
NC_040261.1__30984144	NC_040261.1	30984144	5.98882e-11	5.23301e-06	10.639	0.263505	ncbi_101110773(EEF1A1);ncbi_101111032(RXFP2)
NC_040261.1__30984211	NC_040261.1	30984211	2.23472e-12	3.76666e-07	11.4196	0.300592	ncbi_101110773(EEF1A1);ncbi_101111032(RXFP2)
NC_040261.1__30984616	NC_040261.1	30984616	8.83295e-10	4.75849e-05	11.9208	0.282813	ncbi_101110773(EEF1A1);ncbi_101111032(RXFP2)
NC_040261.1__30984724	NC_040261.1	30984724	3.36516e-10	2.21443e-05	12.0876	0.279462	ncbi_101110773(EEF1A1);ncbi_101111032(RXFP2)
NC_040261.1__30984971	NC_040261.1	30984971	6.48761e-15	3.94437e-09	14.9744	0.437309	ncbi_101110773(EEF1A1);ncbi_101111032(RXFP2)
NC_040261.1__30985548	NC_040261.1	30985548	2.24867e-12	3.76666e-07	11.9078	0.319697	ncbi_101110773(EEF1A1);ncbi_101111032(RXFP2)
NC_040261.1__30985567	NC_040261.1	30985567	3.2102e-11	3.2071e-06	13.8079	0.343229	ncbi_101110773(EEF1A1);ncbi_101111032(RXFP2)
NC_040261.1__30985573	NC_040261.1	30985573	6.70168e-13	1.35817e-07	12.3864	0.34117	ncbi_101110773(EEF1A1);ncbi_101111032(RXFP2)
NC_040261.1__30985989	NC_040261.1	30985989	6.63233e-12	8.82077e-07	13.161	0.348711	ncbi_101110773(EEF1A1);ncbi_101111032(RXFP2)
NC_040261.1__30986879	NC_040261.1	30986879	8.96389e-17	3.17911e-10	13.7519	0.439093	ncbi_101110773(EEF1A1);ncbi_101111032(RXFP2)
NC_040261.1__30987255	NC_040261.1	30987255	3.66319e-13	7.95415e-08	12.322	0.350245	ncbi_101110773(EEF1A1);ncbi_101111032(RXFP2)
NC_040261.1__30987316	NC_040261.1	30987316	4.96207e-11	4.51425e-06	13.4563	0.353136	ncbi_101110773(EEF1A1);ncbi_101111032(RXFP2)
NC_040261.1__30987489	NC_040261.1	30987489	5.56691e-15	3.5656e-09	13.0681	0.38387	ncbi_101110773(EEF1A1);ncbi_101111032(RXFP2)
NC_040261.1__30987837	NC_040261.1	30987837	3.65847e-12	5.52129e-07	11.7866	0.320225	ncbi_101110773(EEF1A1);ncbi_101111032(RXFP2)
NC_040261.1__30989515	NC_040261.1	30989515	2.94206e-10	2.00017e-05	10.1631	0.238263	ncbi_101110773(EEF1A1);ncbi_101111032(RXFP2)
NC_040261.1__30989740	NC_040261.1	30989740	1.67472e-10	1.2374e-05	10.8228	0.271204	ncbi_101110773(EEF1A1);ncbi_101111032(RXFP2)
NC_040261.1__30990532	NC_040261.1	30990532	3.16179e-12	4.94715e-07	11.4798	0.295922	ncbi_101110773(EEF1A1);ncbi_101111032(RXFP2)
NC_040261.1__30990783	NC_040261.1	30990783	2.87541e-13	6.50927e-08	12.6837	0.367493	ncbi_101110773(EEF1A1);ncbi_101111032(RXFP2)
NC_040261.1__30990812	NC_040261.1	30990812	1.88016e-11	2.0947e-06	12.6522	0.327594	ncbi_101110773(EEF1A1);ncbi_101111032(RXFP2)
NC_040261.1__30990828	NC_040261.1	30990828	1.26787e-11	1.49058e-06	11.4667	0.306299	ncbi_101110773(EEF1A1);ncbi_101111032(RXFP2)
NC_040261.1__30991082	NC_040261.1	30991082	1.51053e-11	1.71889e-06	13.552	0.366223	ncbi_101110773(EEF1A1);ncbi_101111032(RXFP2)
NC_040261.1__30991108	NC_040261.1	30991108	2.16387e-12	3.71339e-07	11.9429	0.327474	ncbi_101110773(EEF1A1);ncbi_101111032(RXFP2)
NC_040261.1__30991189	NC_040261.1	30991189	6.82911e-15	3.95206e-09	13.449	0.417243	ncbi_101110773(EEF1A1);ncbi_101111032(RXFP2)
NC_040261.1__30991208	NC_040261.1	30991208	7.79574e-14	2.43955e-08	13.3229	0.404392	ncbi_101110773(EEF1A1);ncbi_101111032(RXFP2)
NC_040261.1__30991246	NC_040261.1	30991246	1.55844e-13	3.94796e-08	15.4482	0.456455	ncbi_101110773(EEF1A1);ncbi_101111032(RXFP2)
NC_040261.1__30991260	NC_040261.1	30991260	2.2956e-15	2.14578e-09	13.9077	0.440672	ncbi_101110773(EEF1A1);ncbi_101111032(RXFP2)
NC_040261.1__30991356	NC_040261.1	30991356	2.31927e-15	2.14578e-09	14.0287	0.444166	ncbi_101110773(EEF1A1);ncbi_101111032(RXFP2)
NC_040261.1__30991725	NC_040261.1	30991725	3.34591e-10	2.21443e-05	11.1826	0.288245	ncbi_101110773(EEF1A1);ncbi_101111032(RXFP2)
NC_040261.1__30991957	NC_040261.1	30991957	3.19506e-15	2.71957e-09	13.5727	0.424628	ncbi_101110773(EEF1A1);ncbi_101111032(RXFP2)
NC_040261.1__30992003	NC_040261.1	30992003	2.83445e-10	1.94566e-05	11.945	0.320725	ncbi_101110773(EEF1A1);ncbi_101111032(RXFP2)
NC_040261.1__30992159	NC_040261.1	30992159	1.45904e-13	3.78628e-08	12.6345	0.374088	ncbi_101110773(EEF1A1);ncbi_101111032(RXFP2)
NC_040261.1__30992242	NC_040261.1	30992242	6.50067e-12	8.70005e-07	12.0047	0.335715	ncbi_101110773(EEF1A1);ncbi_101111032(RXFP2)
NC_040261.1__30992376	NC_040261.1	30992376	5.69706e-15	3.5656e-09	13.5081	0.415341	ncbi_101110773(EEF1A1);ncbi_101111032(RXFP2)
NC_040261.1__30992411	NC_040261.1	30992411	5.0611e-10	3.06831e-05	13.572	0.357724	ncbi_101110773(EEF1A1);ncbi_101111032(RXFP2)
NC_040261.1__30992689	NC_040261.1	30992689	2.85977e-11	2.95325e-06	11.5046	0.308326	ncbi_101110773(EEF1A1);ncbi_101111032(RXFP2)
NC_040261.1__30993754	NC_040261.1	30993754	1.90929e-14	8.12575e-09	12.96	0.389979	ncbi_101110773(EEF1A1);ncbi_101111032(RXFP2)
NC_040261.1__30994312	NC_040261.1	30994312	3.36941e-11	3.33485e-06	12.1805	0.312322	ncbi_101110773(EEF1A1);ncbi_101111032(RXFP2)
NC_040261.1__30995154	NC_040261.1	30995154	8.85559e-14	2.69203e-08	14.549	0.421269	ncbi_101110773(EEF1A1);ncbi_101111032(RXFP2)
NC_040261.1__30995466	NC_040261.1	30995466	4.80392e-11	4.40625e-06	14.5145	0.402949	ncbi_101110773(EEF1A1);ncbi_101111032(RXFP2)
NC_040261.1__30995761	NC_040261.1	30995761	2.24182e-14	9.00087e-09	13.1707	0.402764	ncbi_101110773(EEF1A1);ncbi_101111032(RXFP2)
NC_040261.1__30996263	NC_040261.1	30996263	9.30205e-10	4.94856e-05	12.1964	0.298907	ncbi_101110773(EEF1A1);ncbi_101111032(RXFP2)
NC_040261.1__30996707	NC_040261.1	30996707	8.03255e-10	4.45125e-05	12.7403	0.316558	ncbi_101110773(EEF1A1);ncbi_101111032(RXFP2)
NC_040261.1__30997118	NC_040261.1	30997118	7.53664e-12	9.66717e-07	13.3491	0.358075	ncbi_101110773(EEF1A1);ncbi_101111032(RXFP2)
NC_040261.1__30997149	NC_040261.1	30997149	1.27503e-12	2.33897e-07	14.2936	0.39845	ncbi_101110773(EEF1A1);ncbi_101111032(RXFP2)
NC_040261.1__30997150	NC_040261.1	30997150	1.27503e-12	2.33897e-07	14.2936	0.39845	ncbi_101110773(EEF1A1);ncbi_101111032(RXFP2)
NC_040261.1__30997167	NC_040261.1	30997167	1.03889e-10	8.24889e-06	13.9982	0.386108	ncbi_101110773(EEF1A1);ncbi_101111032(RXFP2)
NC_040261.1__30997175	NC_040261.1	30997175	1.43709e-11	1.66199e-06	14.1263	0.393209	ncbi_101110773(EEF1A1);ncbi_101111032(RXFP2)
NC_040261.1__30997325	NC_040261.1	30997325	8.79587e-13	1.70156e-07	14.465	0.420445	ncbi_101110773(EEF1A1);ncbi_101111032(RXFP2)
NC_040261.1__30997358	NC_040261.1	30997358	3.67763e-11	3.57342e-06	13.0233	0.34399	ncbi_101110773(EEF1A1);ncbi_101111032(RXFP2)
NC_040261.1__30997366	NC_040261.1	30997366	1.59876e-10	1.18539e-05	12.7423	0.335169	ncbi_101110773(EEF1A1);ncbi_101111032(RXFP2)
NC_040261.1__30997376	NC_040261.1	30997376	3.67763e-11	3.57342e-06	13.0233	0.34399	ncbi_101110773(EEF1A1);ncbi_101111032(RXFP2)
NC_040261.1__30998323	NC_040261.1	30998323	1.3236e-16	3.52069e-10	13.6985	0.43569	ncbi_101110773(EEF1A1);ncbi_101111032(RXFP2)
NC_040261.1__30998508	NC_040261.1	30998508	1.10293e-09	5.73834e-05	12.1517	0.296717	ncbi_101110773(EEF1A1);ncbi_101111032(RXFP2)
NC_040261.1__30998997	NC_040261.1	30998997	9.20163e-13	1.74826e-07	-12.9833	0.361263	ncbi_101110773(EEF1A1);ncbi_101111032(RXFP2)
NC_040261.1__30999380	NC_040261.1	30999380	1.43858e-14	6.69755e-09	14.8586	0.417523	ncbi_101110773(EEF1A1);ncbi_101111032(RXFP2)
NC_040261.1__30999618	NC_040261.1	30999618	6.13231e-10	3.60476e-05	12.8132	0.320186	ncbi_101110773(EEF1A1);ncbi_101111032(RXFP2)
NC_040261.1__31001674	NC_040261.1	31001674	5.17243e-11	4.66384e-06	11.0684	0.270225	ncbi_101110773(EEF1A1);ncbi_101111032(RXFP2)
NC_040261.1__31001675	NC_040261.1	31001675	1.54822e-09	7.48757e-05	10.0159	0.22618	ncbi_101110773(EEF1A1);ncbi_101111032(RXFP2)
NC_040261.1__31002724	NC_040261.1	31002724	2.44034e-10	1.71383e-05	-14.0977	0.384321	ncbi_101110773(EEF1A1);ncbi_101111032(RXFP2)
NC_040261.1__31005248	NC_040261.1	31005248	9.16552e-10	4.90043e-05	13.2836	0.32585	ncbi_101110773(EEF1A1);ncbi_101111032(RXFP2)
NC_040261.1__31007513	NC_040261.1	31007513	3.9958e-15	2.8219e-09	-13.3648	0.41356	ncbi_101110773(EEF1A1);ncbi_101111032(RXFP2)
NC_040261.1__31007531	NC_040261.1	31007531	1.1487e-09	5.86562e-05	12.7943	0.334995	ncbi_101110773(EEF1A1);ncbi_101111032(RXFP2)
NC_040261.1__31008576	NC_040261.1	31008576	1.80825e-11	2.02518e-06	13.4592	0.364005	ncbi_101110773(EEF1A1);ncbi_101111032(RXFP2)
NC_040261.1__31008754	NC_040261.1	31008754	6.99607e-16	1.14517e-09	-13.66	0.439319	ncbi_101110773(EEF1A1);ncbi_101111032(RXFP2)
NC_040261.1__31009525	NC_040261.1	31009525	1.87481e-15	2.09973e-09	-13.3163	0.420106	ncbi_101110773(EEF1A1);ncbi_101111032(RXFP2)
NC_040261.1__31010258	NC_040261.1	31010258	1.58203e-15	1.98027e-09	-13.2458	0.414891	ncbi_101110773(EEF1A1);ncbi_101111032(RXFP2)
NC_040261.1__31011728	NC_040261.1	31011728	7.54132e-12	9.66717e-07	-14.5305	0.438781	ncbi_101110773(EEF1A1);ncbi_101111032(RXFP2)
NC_040261.1__31011811	NC_040261.1	31011811	6.38284e-11	5.54381e-06	-11.4376	0.310817	ncbi_101110773(EEF1A1);ncbi_101111032(RXFP2)
NC_040261.1__31067517	NC_040261.1	31067517	2.77865e-10	1.91353e-05	-13.715	0.361373	ncbi_101111032(RXFP2)
NC_040261.1__31299424	NC_040261.1	31299424	2.2252e-09	0.000100533	12.5085	0.31139	ncbi_114116650(B3GLCT)
NC_040261.1__31303013	NC_040261.1	31303013	1.28309e-09	6.40927e-05	11.3374	0.270583	ncbi_114116650(B3GLCT)
NC_040261.1__31303412	NC_040261.1	31303412	1.13845e-09	5.84433e-05	11.4119	0.284796	ncbi_114116650(B3GLCT)
NC_040261.1__31314893	NC_040261.1	31314893	2.19892e-10	1.57357e-05	12.0365	0.291119	ncbi_114116650(B3GLCT)
NC_040261.1__31320287	NC_040261.1	31320287	5.43717e-10	3.26836e-05	11.5713	0.284878	ncbi_114116650(B3GLCT)
NC_040261.1__31337946	NC_040261.1	31337946	2.52644e-10	1.76267e-05	12.3403	0.328655	--(--)
NC_040261.1__31338154	NC_040261.1	31338154	1.88121e-10	1.37093e-05	13.8211	0.366986	--(--)
NC_040261.1__31342951	NC_040261.1	31342951	6.68875e-11	5.78589e-06	12.5736	0.317681	--(--)
NC_040261.1__31351967	NC_040261.1	31351967	2.93461e-11	2.98789e-06	14.2687	0.393704	--(--)
NC_040261.1__31352915	NC_040261.1	31352915	4.15724e-10	2.62504e-05	12.3319	0.296588	--(--)
NC_040261.1__31352965	NC_040261.1	31352965	5.44328e-11	4.86681e-06	12.5509	0.307214	--(--)
NC_040261.1__31356011	NC_040261.1	31356011	4.49788e-10	2.79045e-05	12.6947	0.322598	--(--)
NC_040261.1__31369612	NC_040261.1	31369612	7.0802e-10	4.03921e-05	12.6969	0.33503	--(--)
NC_040261.1__31369654	NC_040261.1	31369654	3.79305e-10	2.45088e-05	12.4291	0.3277	--(--)
NC_040261.1__31373268	NC_040261.1	31373268	1.0362e-11	1.25999e-06	13.8588	0.372998	--(--)
NC_040261.1__31378477	NC_040261.1	31378477	3.13537e-10	2.09151e-05	12.3393	0.330818	--(--)
NC_040261.1__31378664	NC_040261.1	31378664	1.56531e-09	7.53597e-05	11.8296	0.299908	--(--)
NC_040261.1__31378669	NC_040261.1	31378669	1.56531e-09	7.53597e-05	11.8296	0.299908	--(--)
NC_040261.1__31466952	NC_040261.1	31466952	9.26455e-10	4.94097e-05	-13.3426	0.344254	ncbi_101111560(B3GLCT)
NC_040261.1__31466977	NC_040261.1	31466977	2.3408e-09	0.000105308	-13.0517	0.325821	ncbi_101111560(B3GLCT)
NC_040261.1__31476111	NC_040261.1	31476111	1.54444e-09	7.48629e-05	-12.8549	0.319549	ncbi_101111560(B3GLCT)
NC_040261.1__31719347	NC_040261.1	31719347	8.29522e-10	4.58488e-05	-14.0801	0.366098	ncbi_105616258(WDY);ncbi_105610265(--)
NC_040261.1__32397409	NC_040261.1	32397409	4.43574e-10	2.76804e-05	11.71	0.327401	ncbi_101112580(KATNAL1)
NC_040261.1__32720384	NC_040261.1	32720384	1.93267e-09	9.03296e-05	-15.246	0.402595	ncbi_101112830(UBL3);ncbi_443452(SLC7A1)
NC_040276.1__21241396	NC_040276.1	21241396	1.17214e-11	1.39344e-06	20.2108	0.378878	--(--)
NC_040278.1__12504958	NC_040278.1	12504958	1.42772e-09	7.00023e-05	18.6218	0.359747	ncbi_101122670(TRAPPC2);ncbi_101120138(OFD1);ncbi_101120549(Gpm6b);ncbi_114111489(--)
NC_040278.1__28547964	NC_040278.1	28547964	3.61452e-10	2.35214e-05	16.0766	0.356377	ncbi_101116885(RPS26)

## Sheet: TableS6
Supplementary Table S6.SNPs and their nearest genes based on horn base circumference GWAS
SNP	Chr	Pos	P	FDR	Beta	R2	Genes
NC_040260.1__48622869	NC_040260.1	48622869	2.01525e-09	6.7321e-05	-6.56482	0.361161	ncbi_101103244(PREX2);ncbi_114116423(FRY);ncbi_114116373(--)
NC_040260.1__48631341	NC_040260.1	48631341	5.97422e-10	2.66516e-05	6.27296	0.339423	ncbi_101103244(PREX2);ncbi_114116423(FRY);ncbi_114116373(--);ncbi_101110248(ZAR1L)
NC_040260.1__48638978	NC_040260.1	48638978	4.7938e-10	2.25187e-05	6.82822	0.402172	ncbi_101103244(PREX2);ncbi_114116423(FRY);ncbi_114116373(--);ncbi_101110248(ZAR1L)
NC_040260.1__48639206	NC_040260.1	48639206	1.95104e-11	1.82092e-06	7.19252	0.433528	ncbi_101103244(PREX2);ncbi_114116423(FRY);ncbi_114116373(--);ncbi_101110248(ZAR1L)
NC_040260.1__48639723	NC_040260.1	48639723	7.70893e-12	8.77229e-07	7.04336	0.438464	ncbi_101103244(PREX2);ncbi_114116423(FRY);ncbi_114116373(--);ncbi_101110248(ZAR1L)
NC_040260.1__48642215	NC_040260.1	48642215	6.58089e-10	2.85791e-05	7.01434	0.428222	ncbi_101103244(PREX2);ncbi_114116423(FRY);ncbi_114116373(--);ncbi_101110248(ZAR1L)
NC_040260.1__48646572	NC_040260.1	48646572	9.11782e-11	5.97315e-06	6.69822	0.390494	ncbi_101103244(PREX2);ncbi_114116423(FRY);ncbi_114116373(--);ncbi_101110248(ZAR1L)
NC_040260.1__48647448	NC_040260.1	48647448	5.83533e-11	4.3417e-06	6.24851	0.35224	ncbi_101103244(PREX2);ncbi_114116423(FRY);ncbi_114116373(--);ncbi_101110248(ZAR1L)
NC_040260.1__48647911	NC_040260.1	48647911	4.99599e-10	2.31616e-05	6.65397	0.385351	ncbi_101103244(PREX2);ncbi_114116423(FRY);ncbi_114116373(--);ncbi_101110248(ZAR1L)
NC_040260.1__48649670	NC_040260.1	48649670	1.42108e-11	1.42641e-06	7.29245	0.458716	ncbi_101103244(PREX2);ncbi_114116423(FRY);ncbi_114116373(--);ncbi_101110248(ZAR1L)
NC_040260.1__48651421	NC_040260.1	48651421	1.64801e-09	5.81572e-05	6.56722	0.354693	ncbi_101103244(PREX2);ncbi_114116423(FRY);ncbi_114116373(--);ncbi_101110248(ZAR1L)
NC_040260.1__48652450	NC_040260.1	48652450	1.62187e-09	5.74252e-05	6.12322	0.32042	ncbi_101103244(PREX2);ncbi_114116423(FRY);ncbi_114116373(--);ncbi_101110248(ZAR1L)
NC_040260.1__48652809	NC_040260.1	48652809	1.36044e-09	5.02594e-05	5.85909	0.310629	ncbi_101103244(PREX2);ncbi_114116423(FRY);ncbi_114116373(--);ncbi_101110248(ZAR1L)
NC_040260.1__48653158	NC_040260.1	48653158	1.8557e-10	1.07892e-05	6.46175	0.366572	ncbi_101103244(PREX2);ncbi_114116423(FRY);ncbi_114116373(--);ncbi_101110248(ZAR1L)
NC_040260.1__48655811	NC_040260.1	48655811	1.20916e-10	7.61252e-06	7.1768	0.418982	ncbi_114116423(FRY);ncbi_114116373(--);ncbi_101110248(ZAR1L)
NC_040260.1__48676227	NC_040260.1	48676227	3.83028e-12	5.06251e-07	-8.02001	0.492456	ncbi_114116423(FRY);ncbi_114116373(--);ncbi_101110248(ZAR1L)
NC_040260.1__48681041	NC_040260.1	48681041	8.94372e-10	3.61134e-05	-7.87408	0.474698	ncbi_114116423(FRY);ncbi_114116373(--);ncbi_101110248(ZAR1L)
NC_040260.1__48779259	NC_040260.1	48779259	9.87255e-10	3.92678e-05	-6.82526	0.345127	ncbi_101110248(ZAR1L);ncbi_101109980(BRCA2);ncbi_101109715(N4BP2L1);ncbi_105616164(--);ncbi_101109457(N4BP2L2)
NC_040260.1__48803675	NC_040260.1	48803675	1.31057e-11	1.34078e-06	-7.86028	0.468017	ncbi_101109980(BRCA2);ncbi_101109715(N4BP2L1);ncbi_105616164(--);ncbi_101109457(N4BP2L2)
NC_040260.1__48860653	NC_040260.1	48860653	4.71802e-12	5.94065e-07	-7.51775	0.44927	ncbi_101109715(N4BP2L1);ncbi_105616164(--);ncbi_101109457(N4BP2L2)
NC_040260.1__49082443	NC_040260.1	49082443	2.09411e-09	6.88024e-05	-6.32029	0.305839	ncbi_101108926(PDS5B)
NC_040260.1__49092677	NC_040260.1	49092677	8.43063e-10	3.44889e-05	-6.44949	0.322617	ncbi_101108926(PDS5B)
NC_040260.1__49095882	NC_040260.1	49095882	2.69707e-11	2.33302e-06	-7.51477	0.432364	ncbi_101108926(PDS5B)
NC_040260.1__49106537	NC_040260.1	49106537	6.66687e-10	2.88348e-05	-6.88257	0.370187	ncbi_101108926(PDS5B)
NC_040260.1__49106542	NC_040260.1	49106542	1.44132e-10	8.73802e-06	-7.3201	0.41875	ncbi_101108926(PDS5B)
NC_040260.1__49125417	NC_040260.1	49125417	1.78242e-10	1.04776e-05	-6.40896	0.346292	ncbi_101108926(PDS5B)
NC_040260.1__49146471	NC_040260.1	49146471	6.18801e-10	2.72624e-05	-7.6256	0.418295	--(--)
NC_040260.1__49197846	NC_040260.1	49197846	1.49303e-09	5.37753e-05	-6.40294	0.337169	--(--)
NC_040260.1__49211401	NC_040260.1	49211401	1.75563e-09	6.11437e-05	-7.18256	0.382208	--(--)
NC_040260.1__49254692	NC_040260.1	49254692	9.75495e-11	6.30942e-06	-7.04583	0.428214	--(--)
NC_040260.1__49255506	NC_040260.1	49255506	1.05474e-09	4.16958e-05	-6.42016	0.364306	--(--)
NC_040260.1__49256003	NC_040260.1	49256003	6.20933e-10	2.72998e-05	-6.38542	0.365037	--(--)
NC_040260.1__49256263	NC_040260.1	49256263	1.40258e-10	8.55191e-06	-6.09562	0.331084	--(--)
NC_040260.1__49260223	NC_040260.1	49260223	1.11846e-09	4.31163e-05	-5.932	0.322982	--(--)
NC_040260.1__49260361	NC_040260.1	49260361	6.94189e-10	2.96626e-05	-6.10698	0.339931	--(--)
NC_040260.1__49260612	NC_040260.1	49260612	2.19232e-09	7.13325e-05	-6.00925	0.333686	ncbi_101110249(KL)
NC_040260.1__49261264	NC_040260.1	49261264	1.11571e-09	4.31163e-05	-5.8267	0.31372	ncbi_101110249(KL)
NC_040260.1__49261371	NC_040260.1	49261371	9.03634e-11	5.97169e-06	-6.13581	0.346966	ncbi_101110249(KL)
NC_040260.1__49261377	NC_040260.1	49261377	9.48018e-12	1.03453e-06	-6.24303	0.360154	ncbi_101110249(KL)
NC_040260.1__49261567	NC_040260.1	49261567	2.95022e-10	1.53119e-05	-6.66704	0.376223	ncbi_101110249(KL)
NC_040260.1__49261625	NC_040260.1	49261625	6.41268e-11	4.62571e-06	-6.58674	0.398215	ncbi_101110249(KL)
NC_040260.1__49279494	NC_040260.1	49279494	4.9199e-10	2.29589e-05	-6.95471	0.379867	ncbi_101110249(KL)
NC_040260.1__49280528	NC_040260.1	49280528	4.2985e-11	3.40036e-06	-7.50115	0.462748	ncbi_101110249(KL)
NC_040260.1__49280562	NC_040260.1	49280562	1.85312e-10	1.07892e-05	-7.11051	0.417589	ncbi_101110249(KL)
NC_040260.1__49284829	NC_040260.1	49284829	3.53783e-10	1.76307e-05	-7.18089	0.414737	ncbi_101110249(KL)
NC_040260.1__49288601	NC_040260.1	49288601	2.3318e-09	7.48407e-05	-6.94089	0.393627	ncbi_101110249(KL)
NC_040260.1__49289825	NC_040260.1	49289825	1.78711e-09	6.21383e-05	-6.9163	0.36624	ncbi_101110249(KL)
NC_040260.1__49293436	NC_040260.1	49293436	4.28796e-10	2.07376e-05	-7.63025	0.435006	ncbi_101110249(KL)
NC_040260.1__49297613	NC_040260.1	49297613	2.0945e-09	6.88024e-05	-6.76065	0.352687	ncbi_101110249(KL)
NC_040260.1__49297665	NC_040260.1	49297665	7.36599e-10	3.09771e-05	-7.13548	0.387761	ncbi_101110249(KL)
NC_040260.1__49303049	NC_040260.1	49303049	2.35131e-11	2.10229e-06	-8.05749	0.49707	ncbi_101110249(KL)
NC_040260.1__49303119	NC_040260.1	49303119	3.79836e-11	3.06163e-06	-8.31296	0.501623	ncbi_101110249(KL)
NC_040260.1__49312253	NC_040260.1	49312253	1.23036e-09	4.65383e-05	-6.79771	0.365573	ncbi_101110249(KL)
NC_040260.1__49312278	NC_040260.1	49312278	1.24386e-10	7.80786e-06	-7.36493	0.439262	ncbi_101110249(KL)
NC_040260.1__49314023	NC_040260.1	49314023	1.56749e-10	9.39587e-06	-7.51576	0.432478	ncbi_101110249(KL)
NC_040260.1__49314593	NC_040260.1	49314593	1.49352e-09	5.37753e-05	-7.17593	0.399387	ncbi_101110249(KL)
NC_040260.1__49365453	NC_040260.1	49365453	2.0796e-09	6.87153e-05	-7.12073	0.384091	ncbi_101110249(KL);ncbi_101108664(STARD13)
NC_040260.1__49390146	NC_040260.1	49390146	1.89807e-09	6.46239e-05	-7.40362	0.397883	ncbi_101110249(KL);ncbi_101108664(STARD13)
NC_040260.1__49394867	NC_040260.1	49394867	6.9352e-10	2.96626e-05	-7.55964	0.420969	ncbi_101110249(KL);ncbi_101108664(STARD13)
NC_040260.1__49394976	NC_040260.1	49394976	1.06128e-10	6.78183e-06	-8.14819	0.489068	ncbi_101110249(KL);ncbi_101108664(STARD13)
NC_040260.1__49399630	NC_040260.1	49399630	1.27451e-09	4.79167e-05	-7.20101	0.38744	ncbi_101110249(KL);ncbi_101108664(STARD13)
NC_040260.1__49399954	NC_040260.1	49399954	4.40654e-10	2.11668e-05	-6.91847	0.375919	ncbi_101110249(KL);ncbi_101108664(STARD13)
NC_040260.1__49402451	NC_040260.1	49402451	3.80599e-10	1.88347e-05	-6.97515	0.389502	ncbi_101108664(STARD13)
NC_040260.1__49403503	NC_040260.1	49403503	7.80638e-10	3.25717e-05	-7.04229	0.379705	ncbi_101108664(STARD13)
NC_040260.1__49412293	NC_040260.1	49412293	3.16128e-10	1.61319e-05	-7.23743	0.434459	ncbi_101108664(STARD13)
NC_040260.1__49412503	NC_040260.1	49412503	8.41159e-11	5.66437e-06	-7.08109	0.430922	ncbi_101108664(STARD13)
NC_040260.1__49412998	NC_040260.1	49412998	9.01653e-10	3.62798e-05	-5.55043	0.305979	ncbi_101108664(STARD13)
NC_040260.1__49441195	NC_040260.1	49441195	1.31418e-09	4.92342e-05	-6.96355	0.371261	ncbi_101108664(STARD13)
NC_040260.1__49448602	NC_040260.1	49448602	1.86738e-09	6.40916e-05	-7.39076	0.418212	ncbi_101108664(STARD13);ncbi_114116372(PREX2)
NC_040260.1__49460399	NC_040260.1	49460399	9.07619e-10	3.64408e-05	-7.0521	0.404548	ncbi_101108664(STARD13);ncbi_114116372(PREX2)
NC_040261.1__24735684	NC_040261.1	24735684	3.66633e-10	1.81859e-05	-7.65199	0.443542	--(--)
NC_040261.1__24782026	NC_040261.1	24782026	1.90831e-09	6.48177e-05	-6.92735	0.385967	--(--)
NC_040261.1__24784040	NC_040261.1	24784040	1.48367e-09	5.37753e-05	-6.37242	0.358909	--(--)
NC_040261.1__24785989	NC_040261.1	24785989	1.34165e-09	4.97378e-05	-6.71717	0.391314	--(--)
NC_040261.1__24787700	NC_040261.1	24787700	3.83807e-10	1.89056e-05	-6.11154	0.332816	--(--)
NC_040261.1__24788770	NC_040261.1	24788770	1.98937e-09	6.67707e-05	-5.78846	0.300906	--(--)
NC_040261.1__24791207	NC_040261.1	24791207	5.68189e-11	4.24237e-06	-7.44947	0.451424	--(--)
NC_040261.1__24794679	NC_040261.1	24794679	3.24664e-10	1.63713e-05	-7.01231	0.407852	--(--)
NC_040261.1__24794788	NC_040261.1	24794788	3.29914e-11	2.71058e-06	-7.11103	0.419416	--(--)
NC_040261.1__24795325	NC_040261.1	24795325	5.86687e-10	2.62829e-05	-6.62441	0.377131	--(--)
NC_040261.1__24795532	NC_040261.1	24795532	1.31357e-10	8.07863e-06	-7.31338	0.425175	--(--)
NC_040261.1__24796681	NC_040261.1	24796681	1.50637e-09	5.40552e-05	-6.60762	0.365885	--(--)
NC_040261.1__24798578	NC_040261.1	24798578	8.64815e-10	3.50529e-05	-6.6402	0.354632	--(--)
NC_040261.1__24799765	NC_040261.1	24799765	2.1953e-11	1.9895e-06	-7.57664	0.466967	--(--)
NC_040261.1__24800782	NC_040261.1	24800782	1.16578e-09	4.47782e-05	-7.26264	0.433789	--(--)
NC_040261.1__24802285	NC_040261.1	24802285	6.07769e-10	2.69437e-05	-6.87846	0.376109	--(--)
NC_040261.1__24803159	NC_040261.1	24803159	2.32149e-09	7.46225e-05	-6.07406	0.315295	--(--)
NC_040261.1__24803269	NC_040261.1	24803269	4.22435e-10	2.05232e-05	-6.4463	0.346821	--(--)
NC_040261.1__24804667	NC_040261.1	24804667	8.33134e-10	3.42726e-05	-5.85235	0.299661	--(--)
NC_040261.1__24806682	NC_040261.1	24806682	6.52691e-11	4.66071e-06	-6.68417	0.378159	--(--)
NC_040261.1__24807856	NC_040261.1	24807856	2.30377e-09	7.42771e-05	-7.15302	0.40962	--(--)
NC_040261.1__24808419	NC_040261.1	24808419	1.24882e-09	4.71172e-05	-6.45335	0.349	--(--)
NC_040261.1__24811086	NC_040261.1	24811086	2.20486e-09	7.14127e-05	-7.02189	0.408108	--(--)
NC_040261.1__24813901	NC_040261.1	24813901	2.56458e-10	1.39216e-05	-6.09091	0.338145	--(--)
NC_040261.1__24820597	NC_040261.1	24820597	8.04278e-10	3.34269e-05	-5.92608	0.317774	--(--)
NC_040261.1__24822958	NC_040261.1	24822958	7.03044e-10	2.99808e-05	-6.05703	0.329476	--(--)
NC_040261.1__24836341	NC_040261.1	24836341	2.6675e-11	2.31685e-06	-7.56496	0.470655	--(--)
NC_040261.1__24836467	NC_040261.1	24836467	2.84288e-10	1.49336e-05	-7.21258	0.418406	--(--)
NC_040261.1__24836874	NC_040261.1	24836874	1.94258e-10	1.11421e-05	-6.53257	0.357621	--(--)
NC_040261.1__24836940	NC_040261.1	24836940	1.24641e-12	2.00932e-07	-7.55748	0.488104	--(--)
NC_040261.1__24841428	NC_040261.1	24841428	2.57223e-11	2.24327e-06	-6.7681	0.379939	--(--)
NC_040261.1__24841526	NC_040261.1	24841526	6.86025e-11	4.86608e-06	-7.19843	0.421512	--(--)
NC_040261.1__24841731	NC_040261.1	24841731	3.93482e-10	1.92928e-05	-7.15	0.4015	--(--)
NC_040261.1__24841859	NC_040261.1	24841859	6.44366e-11	4.63235e-06	-7.69529	0.474081	--(--)
NC_040261.1__24841974	NC_040261.1	24841974	7.35405e-11	5.08085e-06	-7.63166	0.457415	--(--)
NC_040261.1__24841982	NC_040261.1	24841982	7.35405e-11	5.08085e-06	-7.63166	0.457415	--(--)
NC_040261.1__24842701	NC_040261.1	24842701	4.10296e-11	3.27156e-06	-7.48197	0.450244	--(--)
NC_040261.1__24842756	NC_040261.1	24842756	1.02193e-10	6.56982e-06	-7.18904	0.433109	--(--)
NC_040261.1__24842760	NC_040261.1	24842760	2.98427e-11	2.51003e-06	-7.3718	0.459967	--(--)
NC_040261.1__24847959	NC_040261.1	24847959	3.60002e-11	2.91279e-06	-8.00007	0.496392	--(--)
NC_040261.1__24848245	NC_040261.1	24848245	5.65946e-10	2.5569e-05	-6.87681	0.36207	--(--)
NC_040261.1__24853792	NC_040261.1	24853792	2.96682e-10	1.53234e-05	-6.64336	0.350838	--(--)
NC_040261.1__24865036	NC_040261.1	24865036	1.65504e-09	5.83087e-05	-6.72553	0.355244	--(--)
NC_040261.1__24867825	NC_040261.1	24867825	7.35405e-11	5.08085e-06	-7.63166	0.457415	--(--)
NC_040261.1__24869831	NC_040261.1	24869831	7.20192e-10	3.04678e-05	-6.36312	0.334416	--(--)
NC_040261.1__24881547	NC_040261.1	24881547	2.00227e-09	6.69924e-05	-6.7202	0.367365	--(--)
NC_040261.1__24935075	NC_040261.1	24935075	4.12007e-10	2.00625e-05	-7.25829	0.437881	--(--)
NC_040261.1__24938707	NC_040261.1	24938707	1.06114e-09	4.18156e-05	-7.48599	0.418713	--(--)
NC_040261.1__24939028	NC_040261.1	24939028	6.76454e-10	2.91388e-05	-7.29726	0.407697	--(--)
NC_040261.1__24941237	NC_040261.1	24941237	2.0286e-09	6.75547e-05	-6.5446	0.346859	--(--)
NC_040261.1__25035400	NC_040261.1	25035400	2.07915e-09	6.87153e-05	5.83358	0.309286	ncbi_101122530(COG6)
NC_040261.1__25049557	NC_040261.1	25049557	1.86093e-09	6.39736e-05	-6.19494	0.292274	ncbi_101122530(COG6)
NC_040261.1__25356094	NC_040261.1	25356094	7.82557e-11	5.37174e-06	5.18328	0.2707	ncbi_101122798(LHFPL6)
NC_040261.1__25359021	NC_040261.1	25359021	1.09912e-09	4.29152e-05	5.10667	0.255843	ncbi_101122798(LHFPL6)
NC_040261.1__25360004	NC_040261.1	25360004	2.03973e-09	6.78192e-05	4.71734	0.225608	ncbi_101122798(LHFPL6)
NC_040261.1__25360238	NC_040261.1	25360238	1.08366e-09	4.24672e-05	4.85143	0.238903	ncbi_101122798(LHFPL6)
NC_040261.1__25360260	NC_040261.1	25360260	1.64675e-10	9.81569e-06	5.05448	0.25855	ncbi_101122798(LHFPL6)
NC_040261.1__25360273	NC_040261.1	25360273	7.98714e-11	5.46501e-06	5.15961	0.269651	ncbi_101122798(LHFPL6)
NC_040261.1__25360290	NC_040261.1	25360290	2.04335e-11	1.89875e-06	5.40521	0.296556	ncbi_101122798(LHFPL6)
NC_040261.1__25360426	NC_040261.1	25360426	1.59221e-09	5.64689e-05	4.8639	0.239118	ncbi_101122798(LHFPL6)
NC_040261.1__25360502	NC_040261.1	25360502	1.54587e-10	9.29246e-06	5.29519	0.284607	ncbi_101122798(LHFPL6)
NC_040261.1__25360548	NC_040261.1	25360548	4.45858e-10	2.13685e-05	5.22711	0.277418	ncbi_101122798(LHFPL6)
NC_040261.1__25360554	NC_040261.1	25360554	2.86328e-10	1.49336e-05	5.32623	0.287653	ncbi_101122798(LHFPL6)
NC_040261.1__25360763	NC_040261.1	25360763	5.49586e-11	4.15841e-06	-5.40426	0.296096	ncbi_101122798(LHFPL6)
NC_040261.1__25360840	NC_040261.1	25360840	1.50143e-09	5.39688e-05	4.94752	0.24741	ncbi_101122798(LHFPL6)
NC_040261.1__25383997	NC_040261.1	25383997	1.73339e-09	6.07155e-05	-6.98105	0.404224	ncbi_101122798(LHFPL6)
NC_040261.1__25506836	NC_040261.1	25506836	2.97902e-11	2.51003e-06	-8.02696	0.481416	--(--)
NC_040261.1__25808022	NC_040261.1	25808022	8.08403e-10	3.35329e-05	-7.57318	0.453738	ncbi_101101900(FREM2)
NC_040261.1__25888110	NC_040261.1	25888110	9.36829e-10	3.75428e-05	-6.28471	0.317677	--(--)
NC_040261.1__25926304	NC_040261.1	25926304	8.06126e-11	5.49805e-06	6.05264	0.32379	--(--)
NC_040261.1__25926484	NC_040261.1	25926484	4.57785e-10	2.17929e-05	6.58345	0.35413	--(--)
NC_040261.1__25926944	NC_040261.1	25926944	3.09663e-10	1.59166e-05	6.79239	0.3753	--(--)
NC_040261.1__25927729	NC_040261.1	25927729	1.07684e-09	4.23061e-05	7.00672	0.390266	--(--)
NC_040261.1__25928015	NC_040261.1	25928015	2.19994e-09	7.13619e-05	-6.90517	0.383499	--(--)
NC_040261.1__25933908	NC_040261.1	25933908	9.12276e-11	5.97315e-06	-6.69109	0.384763	--(--)
NC_040261.1__25943141	NC_040261.1	25943141	1.13391e-09	4.3633e-05	-6.6074	0.336879	--(--)
NC_040261.1__25982006	NC_040261.1	25982006	1.17867e-09	4.51917e-05	-6.77599	0.360595	--(--)
NC_040261.1__26006069	NC_040261.1	26006069	8.74542e-11	5.82058e-06	-7.99026	0.466195	--(--)
NC_040261.1__26083292	NC_040261.1	26083292	5.51373e-10	2.51779e-05	-6.439	0.348152	ncbi_101102155(UFM1)
NC_040261.1__26083704	NC_040261.1	26083704	8.56496e-10	3.4782e-05	6.55793	0.370963	ncbi_101102155(UFM1)
NC_040261.1__26084438	NC_040261.1	26084438	2.62358e-12	3.60745e-07	-7.40198	0.450593	ncbi_101102155(UFM1)
NC_040261.1__26088137	NC_040261.1	26088137	1.80512e-10	1.05818e-05	-7.33649	0.451057	ncbi_101102155(UFM1)
NC_040261.1__26134536	NC_040261.1	26134536	2.42249e-12	3.43662e-07	-8.36382	0.535584	ncbi_101102155(UFM1)
NC_040261.1__26259606	NC_040261.1	26259606	1.39102e-09	5.10218e-05	5.96706	0.258456	--(--)
NC_040261.1__26262829	NC_040261.1	26262829	1.00653e-09	3.99595e-05	6.42831	0.304398	--(--)
NC_040261.1__26263879	NC_040261.1	26263879	2.64138e-10	1.41224e-05	-5.39156	0.282407	--(--)
NC_040261.1__26264630	NC_040261.1	26264630	1.9317e-09	6.52464e-05	-4.80621	0.228855	--(--)
NC_040261.1__26279292	NC_040261.1	26279292	2.29204e-10	1.27014e-05	-7.25419	0.411243	--(--)
NC_040261.1__26280738	NC_040261.1	26280738	1.32929e-09	4.94519e-05	-5.20852	0.264013	--(--)
NC_040261.1__26280753	NC_040261.1	26280753	2.34643e-10	1.29354e-05	-5.59412	0.308154	--(--)
NC_040261.1__26282162	NC_040261.1	26282162	6.55891e-13	1.19291e-07	-4.89934	0.239234	--(--)
NC_040261.1__26295844	NC_040261.1	26295844	2.35662e-10	1.2958e-05	-5.74153	0.325518	--(--)
NC_040261.1__26300835	NC_040261.1	26300835	7.32111e-10	3.08494e-05	-5.51421	0.287566	--(--)
NC_040261.1__26304528	NC_040261.1	26304528	1.92569e-09	6.51471e-05	-4.93241	0.245131	--(--)
NC_040261.1__26464777	NC_040261.1	26464777	3.5022e-10	1.74941e-05	-7.16037	0.388379	ncbi_101102401(TRPC4)
NC_040261.1__26521966	NC_040261.1	26521966	4.04921e-10	1.98081e-05	-7.37776	0.422169	ncbi_101102401(TRPC4)
NC_040261.1__26829774	NC_040261.1	26829774	7.69608e-10	3.22379e-05	-6.11306	0.31996	--(--)
NC_040261.1__27011466	NC_040261.1	27011466	5.65946e-10	2.5569e-05	-6.87681	0.36207	--(--)
NC_040261.1__27170468	NC_040261.1	27170468	1.32027e-09	4.93756e-05	-4.88405	0.241103	ncbi_101104410(SUPT20H);ncbi_101104834(EXOSC8);ncbi_101108665(ALG5);ncbi_105612442(--);ncbi_101105084(Smad9)
NC_040261.1__27378228	NC_040261.1	27378228	1.20253e-09	4.58589e-05	-6.49108	0.360075	ncbi_101105338(SERTM1)
NC_040261.1__27558795	NC_040261.1	27558795	1.11589e-09	4.31163e-05	-6.35795	0.342816	ncbi_105616153(--);ncbi_101105579(Ccna1)
NC_040261.1__27622545	NC_040261.1	27622545	1.23128e-09	4.65383e-05	5.80321	0.294649	ncbi_105616153(--);ncbi_101105579(Ccna1);ncbi_101105830(SPART)
NC_040261.1__27693497	NC_040261.1	27693497	2.57894e-10	1.3964e-05	-7.7334	0.481014	ncbi_101105830(SPART);ncbi_101106086(SOHLH2)
NC_040261.1__27711697	NC_040261.1	27711697	4.3576e-10	2.0979e-05	-7.92464	0.493211	ncbi_101105830(SPART);ncbi_101106086(SOHLH2)
NC_040261.1__27715580	NC_040261.1	27715580	1.44033e-09	5.25719e-05	-7.44923	0.441116	ncbi_101105830(SPART);ncbi_101106086(SOHLH2)
NC_040261.1__27774490	NC_040261.1	27774490	1.33732e-09	4.96639e-05	-6.29058	0.334936	ncbi_101106086(SOHLH2);ncbi_101106340(DCLK1)
NC_040261.1__27774803	NC_040261.1	27774803	3.42658e-10	1.72378e-05	-7.40284	0.409463	ncbi_101106086(SOHLH2);ncbi_101106340(DCLK1)
NC_040261.1__27775637	NC_040261.1	27775637	5.23298e-10	2.39989e-05	-7.47187	0.477109	ncbi_101106086(SOHLH2);ncbi_101106340(DCLK1)
NC_040261.1__27788149	NC_040261.1	27788149	2.12122e-10	1.19414e-05	-6.49071	0.375394	ncbi_101106086(SOHLH2);ncbi_101106340(DCLK1)
NC_040261.1__27788545	NC_040261.1	27788545	7.23752e-11	5.08085e-06	-6.3354	0.360457	ncbi_101106086(SOHLH2);ncbi_101106340(DCLK1)
NC_040261.1__27794313	NC_040261.1	27794313	5.60741e-12	6.62904e-07	-6.33566	0.371408	ncbi_101106086(SOHLH2);ncbi_101106340(DCLK1)
NC_040261.1__27794314	NC_040261.1	27794314	2.20645e-11	1.9895e-06	-6.28129	0.359614	ncbi_101106086(SOHLH2);ncbi_101106340(DCLK1)
NC_040261.1__27797445	NC_040261.1	27797445	4.5456e-10	2.16879e-05	-5.91324	0.320942	ncbi_101106086(SOHLH2);ncbi_101106340(DCLK1)
NC_040261.1__27808914	NC_040261.1	27808914	2.0768e-10	1.17231e-05	-6.29355	0.362549	ncbi_101106086(SOHLH2);ncbi_101106340(DCLK1)
NC_040261.1__27810452	NC_040261.1	27810452	1.92303e-11	1.81066e-06	-6.27582	0.361507	ncbi_101106086(SOHLH2);ncbi_101106340(DCLK1)
NC_040261.1__27841031	NC_040261.1	27841031	3.49461e-10	1.74941e-05	-7.99672	0.450055	ncbi_101106340(DCLK1)
NC_040261.1__27903645	NC_040261.1	27903645	2.02615e-09	6.75547e-05	-6.36668	0.328256	ncbi_101106340(DCLK1)
NC_040261.1__27903795	NC_040261.1	27903795	8.10005e-10	3.3534e-05	-5.17417	0.260542	ncbi_101106340(DCLK1)
NC_040261.1__27922249	NC_040261.1	27922249	1.05614e-09	4.16958e-05	-5.84109	0.274412	ncbi_101106340(DCLK1)
NC_040261.1__27939642	NC_040261.1	27939642	1.97542e-09	6.64662e-05	5.27592	0.261432	ncbi_101106340(DCLK1)
NC_040261.1__27940904	NC_040261.1	27940904	1.73809e-09	6.07318e-05	-5.84417	0.290771	ncbi_101106340(DCLK1)
NC_040261.1__27943742	NC_040261.1	27943742	1.20748e-09	4.59651e-05	-6.01515	0.305043	ncbi_101106340(DCLK1)
NC_040261.1__27945098	NC_040261.1	27945098	2.88682e-10	1.50196e-05	-6.27729	0.313238	ncbi_101106340(DCLK1)
NC_040261.1__27945714	NC_040261.1	27945714	8.75726e-10	3.54277e-05	-6.01259	0.297312	ncbi_101106340(DCLK1)
NC_040261.1__27948839	NC_040261.1	27948839	5.84069e-10	2.62208e-05	-6.34791	0.324099	ncbi_101106340(DCLK1)
NC_040261.1__27955453	NC_040261.1	27955453	1.11648e-09	4.31163e-05	-5.74061	0.276167	ncbi_101106340(DCLK1)
NC_040261.1__27955722	NC_040261.1	27955722	1.84451e-09	6.35117e-05	-6.36296	0.329346	ncbi_101106340(DCLK1)
NC_040261.1__27956052	NC_040261.1	27956052	1.52739e-09	5.45334e-05	-5.63086	0.275959	ncbi_101106340(DCLK1)
NC_040261.1__27957640	NC_040261.1	27957640	1.45908e-09	5.31653e-05	-5.74273	0.284468	ncbi_101106340(DCLK1)
NC_040261.1__27958551	NC_040261.1	27958551	8.36484e-10	3.42966e-05	-6.04084	0.301399	ncbi_101106340(DCLK1)
NC_040261.1__27959197	NC_040261.1	27959197	6.65113e-10	2.88253e-05	-6.21429	0.323621	ncbi_101106340(DCLK1)
NC_040261.1__27961707	NC_040261.1	27961707	1.84451e-09	6.35117e-05	-6.36296	0.329346	ncbi_101106340(DCLK1)
NC_040261.1__27961870	NC_040261.1	27961870	1.0552e-09	4.16958e-05	-6.15338	0.317309	ncbi_101106340(DCLK1)
NC_040261.1__27967741	NC_040261.1	27967741	1.3231e-09	4.93945e-05	-5.76456	0.285582	ncbi_101106340(DCLK1)
NC_040261.1__28024748	NC_040261.1	28024748	2.04834e-10	1.16234e-05	-7.02165	0.382398	ncbi_101106340(DCLK1)
NC_040261.1__28030746	NC_040261.1	28030746	2.82124e-10	1.48969e-05	-7.00199	0.378316	ncbi_101106340(DCLK1)
NC_040261.1__28030973	NC_040261.1	28030973	1.48385e-09	5.37753e-05	-6.73602	0.34371	ncbi_101106340(DCLK1)
NC_040261.1__28031633	NC_040261.1	28031633	2.24929e-11	2.01956e-06	-7.32448	0.426466	ncbi_101106340(DCLK1)
NC_040261.1__28032135	NC_040261.1	28032135	2.13185e-09	6.95776e-05	-6.49207	0.322689	ncbi_101106340(DCLK1)
NC_040261.1__28048315	NC_040261.1	28048315	9.49692e-10	3.79349e-05	-7.01499	0.367682	ncbi_101106340(DCLK1)
NC_040261.1__28052669	NC_040261.1	28052669	1.97717e-09	6.64662e-05	-6.19343	0.303467	ncbi_101106340(DCLK1)
NC_040261.1__28067101	NC_040261.1	28067101	1.70207e-10	1.00889e-05	-7.29206	0.404965	ncbi_101106340(DCLK1)
NC_040261.1__28086859	NC_040261.1	28086859	1.88706e-09	6.46239e-05	-6.0171	0.31677	ncbi_101106340(DCLK1)
NC_040261.1__28103669	NC_040261.1	28103669	1.69896e-09	5.96584e-05	-7.1601	0.402636	ncbi_101106340(DCLK1)
NC_040261.1__28104679	NC_040261.1	28104679	1.18103e-09	4.5201e-05	-6.84107	0.392196	ncbi_101106340(DCLK1)
NC_040261.1__28107699	NC_040261.1	28107699	2.11823e-09	6.92394e-05	-6.57397	0.360693	ncbi_101106340(DCLK1)
NC_040261.1__28108657	NC_040261.1	28108657	2.96269e-10	1.53234e-05	-6.08115	0.317812	ncbi_101106340(DCLK1)
NC_040261.1__28110698	NC_040261.1	28110698	4.2821e-11	3.40003e-06	-6.73561	0.384003	ncbi_101106340(DCLK1)
NC_040261.1__28112104	NC_040261.1	28112104	1.37665e-10	8.41792e-06	-7.39588	0.462977	ncbi_101106340(DCLK1)
NC_040261.1__28113919	NC_040261.1	28113919	1.36617e-09	5.03642e-05	-7.45791	0.403739	ncbi_101106340(DCLK1)
NC_040261.1__28119312	NC_040261.1	28119312	8.18034e-12	9.21022e-07	7.17835	0.448481	ncbi_101106340(DCLK1)
NC_040261.1__28119370	NC_040261.1	28119370	7.11065e-10	3.02246e-05	-7.39906	0.463375	ncbi_101106340(DCLK1)
NC_040261.1__28119405	NC_040261.1	28119405	7.88209e-10	3.28232e-05	6.27416	0.345597	ncbi_101106340(DCLK1)
NC_040261.1__28119439	NC_040261.1	28119439	5.18259e-10	2.38192e-05	6.15853	0.330103	ncbi_101106340(DCLK1)
NC_040261.1__28119770	NC_040261.1	28119770	2.06809e-09	6.86551e-05	5.87517	0.305081	ncbi_101106340(DCLK1)
NC_040261.1__28119897	NC_040261.1	28119897	9.6079e-11	6.25232e-06	6.83187	0.398876	ncbi_101106340(DCLK1)
NC_040261.1__28120020	NC_040261.1	28120020	1.25056e-10	7.82686e-06	6.63811	0.380089	ncbi_101106340(DCLK1)
NC_040261.1__28120078	NC_040261.1	28120078	5.57732e-10	2.53232e-05	6.19736	0.338896	ncbi_101106340(DCLK1)
NC_040261.1__28120185	NC_040261.1	28120185	1.47982e-11	1.47839e-06	6.78934	0.407408	ncbi_101106340(DCLK1)
NC_040261.1__28120656	NC_040261.1	28120656	1.26762e-09	4.77421e-05	6.08017	0.326743	ncbi_101106340(DCLK1)
NC_040261.1__28120922	NC_040261.1	28120922	4.95158e-11	3.81764e-06	6.62433	0.38525	ncbi_101106340(DCLK1)
NC_040261.1__28121066	NC_040261.1	28121066	2.21185e-10	1.23535e-05	-6.76436	0.398244	ncbi_101106340(DCLK1)
NC_040261.1__28121097	NC_040261.1	28121097	4.95158e-11	3.81764e-06	-6.62433	0.38525	ncbi_101106340(DCLK1)
NC_040261.1__28121204	NC_040261.1	28121204	3.91265e-10	1.92284e-05	-6.64423	0.372184	ncbi_101106340(DCLK1)
NC_040261.1__28124481	NC_040261.1	28124481	4.95158e-11	3.81764e-06	6.62433	0.38525	ncbi_101106340(DCLK1)
NC_040261.1__28127224	NC_040261.1	28127224	2.19629e-10	1.22989e-05	-6.87867	0.396519	ncbi_101106340(DCLK1)
NC_040261.1__28128363	NC_040261.1	28128363	2.29267e-09	7.40314e-05	-6.24816	0.336744	ncbi_101106340(DCLK1)
NC_040261.1__28129381	NC_040261.1	28129381	2.10163e-09	6.88024e-05	-7.14238	0.4103	ncbi_101106340(DCLK1)
NC_040261.1__28129409	NC_040261.1	28129409	1.95012e-11	1.82092e-06	-8.10067	0.521642	ncbi_101106340(DCLK1)
NC_040261.1__28129477	NC_040261.1	28129477	3.99969e-11	3.21175e-06	-7.73453	0.481153	ncbi_101106340(DCLK1)
NC_040261.1__28129497	NC_040261.1	28129497	5.07258e-12	6.20354e-07	-8.29595	0.553539	ncbi_101106340(DCLK1)
NC_040261.1__28130059	NC_040261.1	28130059	4.48525e-10	2.1448e-05	6.56238	0.383729	ncbi_101106340(DCLK1)
NC_040261.1__28130631	NC_040261.1	28130631	3.04397e-10	1.56838e-05	7.07751	0.428075	ncbi_101106340(DCLK1)
NC_040261.1__28132831	NC_040261.1	28132831	1.39307e-09	5.10218e-05	-6.58086	0.352289	ncbi_101106340(DCLK1)
NC_040261.1__28133594	NC_040261.1	28133594	4.93672e-10	2.2987e-05	-7.40697	0.444291	ncbi_101106340(DCLK1)
NC_040261.1__28136161	NC_040261.1	28136161	1.73477e-09	6.07155e-05	-7.44212	0.450533	ncbi_101106340(DCLK1)
NC_040261.1__28138101	NC_040261.1	28138101	6.72141e-10	2.90118e-05	-7.07111	0.392689	ncbi_101106340(DCLK1)
NC_040261.1__28139372	NC_040261.1	28139372	6.88863e-11	4.86998e-06	-7.91203	0.491642	ncbi_101106340(DCLK1)
NC_040261.1__28151004	NC_040261.1	28151004	2.41554e-10	1.31798e-05	-6.1508	0.349591	ncbi_101106340(DCLK1)
NC_040261.1__28151977	NC_040261.1	28151977	1.80547e-09	6.26087e-05	-5.72039	0.307698	ncbi_101106340(DCLK1)
NC_040261.1__28999319	NC_040261.1	28999319	5.67948e-11	4.24237e-06	6.73197	0.385824	ncbi_105611533(--)
NC_040261.1__29432933	NC_040261.1	29432933	1.58274e-09	5.62267e-05	-6.57282	0.345864	ncbi_114116606(--)
NC_040261.1__30061352	NC_040261.1	30061352	1.11828e-09	4.31163e-05	-6.07142	0.338343	--(--)
NC_040261.1__30092165	NC_040261.1	30092165	3.15583e-10	1.61319e-05	-7.97075	0.474697	--(--)
NC_040261.1__30092218	NC_040261.1	30092218	6.50482e-10	2.83646e-05	-7.5619	0.433158	--(--)
NC_040261.1__30097689	NC_040261.1	30097689	1.99831e-10	1.14201e-05	-7.78	0.460974	--(--)
NC_040261.1__30115555	NC_040261.1	30115555	7.11603e-10	3.02246e-05	-7.32486	0.419295	ncbi_114116608(--)
NC_040261.1__30131371	NC_040261.1	30131371	4.8946e-10	2.28911e-05	-7.13335	0.409264	ncbi_114116608(--)
NC_040261.1__30143927	NC_040261.1	30143927	2.33759e-09	7.49135e-05	-6.32533	0.304708	ncbi_114116608(--);ncbi_114116609(--)
NC_040261.1__30145268	NC_040261.1	30145268	2.77137e-10	1.47065e-05	-7.19636	0.401664	ncbi_114116608(--);ncbi_114116609(--)
NC_040261.1__30145303	NC_040261.1	30145303	4.60156e-10	2.18309e-05	-7.35604	0.409895	ncbi_114116608(--);ncbi_114116609(--)
NC_040261.1__30162196	NC_040261.1	30162196	7.80638e-10	3.25717e-05	-7.04229	0.379705	ncbi_114116608(--);ncbi_114116609(--)
NC_040261.1__30166398	NC_040261.1	30166398	9.01904e-10	3.62798e-05	-7.26704	0.419803	ncbi_114116608(--);ncbi_114116609(--)
NC_040261.1__30187671	NC_040261.1	30187671	2.41268e-10	1.31798e-05	-7.48504	0.420937	ncbi_114116608(--);ncbi_114116609(--)
NC_040261.1__30302452	NC_040261.1	30302452	1.19848e-09	4.57863e-05	-6.76963	0.355441	ncbi_114116609(--)
NC_040261.1__30305358	NC_040261.1	30305358	1.80652e-09	6.26087e-05	-7.44142	0.404349	ncbi_114116609(--)
NC_040261.1__30325906	NC_040261.1	30325906	4.63699e-10	2.19273e-05	-7.3869	0.421053	ncbi_114116609(--)
NC_040261.1__30474623	NC_040261.1	30474623	1.75563e-09	6.11437e-05	-7.18256	0.382208	--(--)
NC_040261.1__30477030	NC_040261.1	30477030	1.49352e-09	5.37753e-05	-7.17593	0.399387	--(--)
NC_040261.1__30477119	NC_040261.1	30477119	1.49352e-09	5.37753e-05	-7.17593	0.399387	--(--)
NC_040261.1__30478288	NC_040261.1	30478288	6.01212e-10	2.67646e-05	-6.89751	0.371797	--(--)
NC_040261.1__30480085	NC_040261.1	30480085	6.37831e-10	2.787e-05	-7.3381	0.404572	--(--)
NC_040261.1__30482400	NC_040261.1	30482400	8.53926e-10	3.47439e-05	-7.58986	0.430412	--(--)
NC_040261.1__30564048	NC_040261.1	30564048	2.22393e-09	7.19209e-05	7.02559	0.425757	ncbi_101110521(FRY)
NC_040261.1__30576286	NC_040261.1	30576286	2.7615e-11	2.36949e-06	7.45488	0.483701	ncbi_101110521(FRY)
NC_040261.1__30576856	NC_040261.1	30576856	7.60689e-11	5.23853e-06	7.58973	0.505722	ncbi_101110521(FRY)
NC_040261.1__30592812	NC_040261.1	30592812	2.10163e-09	6.88024e-05	-7.14238	0.4103	ncbi_101110521(FRY)
NC_040261.1__30700137	NC_040261.1	30700137	7.28327e-10	3.07508e-05	-6.15454	0.297485	ncbi_101110521(FRY)
NC_040261.1__30794223	NC_040261.1	30794223	1.14859e-10	7.25263e-06	5.74706	0.303983	ncbi_101110521(FRY)
NC_040261.1__30801066	NC_040261.1	30801066	5.02855e-12	6.20354e-07	7.03227	0.41939	ncbi_101110521(FRY)
NC_040261.1__30802797	NC_040261.1	30802797	1.22067e-11	1.26093e-06	6.74743	0.392712	ncbi_101110521(FRY)
NC_040261.1__30805051	NC_040261.1	30805051	5.03452e-12	6.20354e-07	7.04347	0.431787	ncbi_101110521(FRY)
NC_040261.1__30805460	NC_040261.1	30805460	6.58907e-11	4.68935e-06	6.14487	0.3315	ncbi_101110521(FRY)
NC_040261.1__30812733	NC_040261.1	30812733	1.36801e-09	5.03642e-05	5.63324	0.289238	ncbi_101110521(FRY)
NC_040261.1__30813144	NC_040261.1	30813144	6.54716e-10	2.84908e-05	5.9054	0.320964	ncbi_101110521(FRY)
NC_040261.1__30813212	NC_040261.1	30813212	4.65096e-11	3.62527e-06	6.28222	0.355514	ncbi_101110521(FRY)
NC_040261.1__30813222	NC_040261.1	30813222	2.10664e-11	1.94062e-06	6.92553	0.418181	ncbi_101110521(FRY)
NC_040261.1__30818922	NC_040261.1	30818922	2.62716e-10	1.41173e-05	-6.7779	0.401938	ncbi_101110521(FRY)
NC_040261.1__30819027	NC_040261.1	30819027	1.07756e-09	4.23061e-05	-6.44211	0.369794	ncbi_101110521(FRY)
NC_040261.1__30820513	NC_040261.1	30820513	3.10655e-11	2.60021e-06	-6.5877	0.389737	ncbi_101110521(FRY)
NC_040261.1__30821415	NC_040261.1	30821415	5.08869e-10	2.3489e-05	-6.35367	0.356799	ncbi_101110521(FRY)
NC_040261.1__30849577	NC_040261.1	30849577	9.50179e-10	3.79349e-05	-6.31857	0.358544	ncbi_101110521(FRY)
NC_040261.1__30850153	NC_040261.1	30850153	3.11593e-11	2.60021e-06	-6.90446	0.424779	ncbi_101110521(FRY)
NC_040261.1__30857730	NC_040261.1	30857730	1.52476e-09	5.45311e-05	5.74194	0.310021	ncbi_101110521(FRY)
NC_040261.1__30866206	NC_040261.1	30866206	1.3442e-10	8.24316e-06	6.19945	0.337415	ncbi_101110521(FRY)
NC_040261.1__30870665	NC_040261.1	30870665	4.94767e-10	2.29877e-05	-5.86106	0.334308	ncbi_101110521(FRY)
NC_040261.1__30870807	NC_040261.1	30870807	1.9244e-10	1.10732e-05	5.84602	0.309245	ncbi_101110521(FRY)
NC_040261.1__30871199	NC_040261.1	30871199	1.22401e-09	4.64281e-05	-5.13202	0.255873	ncbi_101110521(FRY)
NC_040261.1__30872265	NC_040261.1	30872265	2.58867e-10	1.39811e-05	6.4195	0.361794	ncbi_101110521(FRY)
NC_040261.1__30876393	NC_040261.1	30876393	1.83858e-09	6.35117e-05	5.72766	0.285528	--(--)
NC_040261.1__30876411	NC_040261.1	30876411	1.83858e-09	6.35117e-05	5.72766	0.285528	--(--)
NC_040261.1__30879990	NC_040261.1	30879990	1.92537e-10	1.10732e-05	5.70032	0.314844	--(--)
NC_040261.1__30881563	NC_040261.1	30881563	2.07399e-09	6.87153e-05	5.44228	0.283145	--(--)
NC_040261.1__30881630	NC_040261.1	30881630	5.67164e-10	2.55698e-05	5.864	0.330055	--(--)
NC_040261.1__30887381	NC_040261.1	30887381	1.30462e-10	8.04681e-06	-6.18527	0.332976	--(--)
NC_040261.1__30891194	NC_040261.1	30891194	5.16262e-10	2.37787e-05	5.46818	0.275567	--(--)
NC_040261.1__30891262	NC_040261.1	30891262	1.64201e-09	5.80416e-05	5.42263	0.298113	--(--)
NC_040261.1__30891293	NC_040261.1	30891293	2.04817e-10	1.16234e-05	5.62673	0.320003	--(--)
NC_040261.1__30891610	NC_040261.1	30891610	6.15678e-13	1.14924e-07	5.86098	0.327707	--(--)
NC_040261.1__30891662	NC_040261.1	30891662	6.64651e-13	1.19859e-07	6.12125	0.353965	--(--)
NC_040261.1__30891881	NC_040261.1	30891881	2.23602e-12	3.28146e-07	6.37677	0.384133	--(--)
NC_040261.1__30892161	NC_040261.1	30892161	1.91913e-09	6.50287e-05	5.62446	0.298843	--(--)
NC_040261.1__30893211	NC_040261.1	30893211	4.32126e-10	2.08513e-05	6.75769	0.375566	--(--)
NC_040261.1__30895912	NC_040261.1	30895912	1.09624e-10	6.98427e-06	7.14808	0.420211	--(--)
NC_040261.1__30900403	NC_040261.1	30900403	4.64816e-13	9.07434e-08	-6.52647	0.410824	--(--)
NC_040261.1__30900699	NC_040261.1	30900699	1.125e-10	7.12484e-06	-6.04304	0.365833	--(--)
NC_040261.1__30900873	NC_040261.1	30900873	1.30283e-10	8.04681e-06	-5.91948	0.335659	--(--)
NC_040261.1__30901425	NC_040261.1	30901425	1.2718e-10	7.93644e-06	-5.55605	0.294494	--(--)
NC_040261.1__30901469	NC_040261.1	30901469	3.25228e-12	4.32542e-07	-6.21121	0.364446	--(--)
NC_040261.1__30901532	NC_040261.1	30901532	2.54459e-12	3.56233e-07	-6.15917	0.351003	--(--)
NC_040261.1__30901875	NC_040261.1	30901875	4.1245e-13	8.12659e-08	-6.13496	0.360903	--(--)
NC_040261.1__30901907	NC_040261.1	30901907	5.3997e-12	6.45521e-07	-5.87272	0.329021	--(--)
NC_040261.1__30902117	NC_040261.1	30902117	1.57018e-11	1.53269e-06	-5.67506	0.313427	--(--)
NC_040261.1__30902333	NC_040261.1	30902333	1.51055e-11	1.49032e-06	-5.82733	0.32752	--(--)
NC_040261.1__30902379	NC_040261.1	30902379	5.31492e-11	4.05371e-06	-5.77844	0.320494	--(--)
NC_040261.1__30902404	NC_040261.1	30902404	1.61238e-10	9.63779e-06	-5.74072	0.315049	--(--)
NC_040261.1__30902559	NC_040261.1	30902559	1.81521e-12	2.77889e-07	-6.02969	0.350662	--(--)
NC_040261.1__30902636	NC_040261.1	30902636	2.53116e-13	5.38616e-08	-6.09307	0.358072	--(--)
NC_040261.1__30902825	NC_040261.1	30902825	1.55137e-09	5.52971e-05	-5.35433	0.271738	--(--)
NC_040261.1__30902888	NC_040261.1	30902888	1.53928e-11	1.50944e-06	-6.10776	0.344715	--(--)
NC_040261.1__30905051	NC_040261.1	30905051	7.01306e-11	4.94153e-06	7.20807	0.427294	--(--)
NC_040261.1__30907967	NC_040261.1	30907967	2.24653e-15	1.59349e-09	7.1077	0.509023	--(--)
NC_040261.1__30913560	NC_040261.1	30913560	4.75786e-10	2.23993e-05	6.60255	0.368981	ncbi_101110773(EEF1A1)
NC_040261.1__30916978	NC_040261.1	30916978	1.50459e-10	9.09567e-06	-6.96635	0.414734	ncbi_101110773(EEF1A1);ncbi_101111032(RXFP2)
NC_040261.1__30918113	NC_040261.1	30918113	1.28823e-09	4.83471e-05	6.84622	0.396718	ncbi_101110773(EEF1A1);ncbi_101111032(RXFP2)
NC_040261.1__30918521	NC_040261.1	30918521	2.19893e-09	7.13619e-05	6.56829	0.365161	ncbi_101110773(EEF1A1);ncbi_101111032(RXFP2)
NC_040261.1__30924573	NC_040261.1	30924573	5.51082e-11	4.15841e-06	-7.14495	0.444318	ncbi_101110773(EEF1A1);ncbi_101111032(RXFP2)
NC_040261.1__30927749	NC_040261.1	30927749	8.538e-10	3.47439e-05	6.36795	0.346544	ncbi_101110773(EEF1A1);ncbi_101111032(RXFP2)
NC_040261.1__30928293	NC_040261.1	30928293	4.63096e-11	3.62295e-06	7.25026	0.427603	ncbi_101110773(EEF1A1);ncbi_101111032(RXFP2)
NC_040261.1__30934339	NC_040261.1	30934339	1.19458e-11	1.26093e-06	6.3973	0.329161	ncbi_101110773(EEF1A1);ncbi_101111032(RXFP2)
NC_040261.1__30935877	NC_040261.1	30935877	2.60792e-10	1.40494e-05	5.62808	0.270181	ncbi_101110773(EEF1A1);ncbi_101111032(RXFP2)
NC_040261.1__30938989	NC_040261.1	30938989	1.69635e-12	2.65421e-07	6.75323	0.458656	ncbi_101110773(EEF1A1);ncbi_101111032(RXFP2)
NC_040261.1__30939002	NC_040261.1	30939002	2.1962e-12	3.26811e-07	6.82363	0.467296	ncbi_101110773(EEF1A1);ncbi_101111032(RXFP2)
NC_040261.1__30939147	NC_040261.1	30939147	9.69775e-11	6.29155e-06	-6.94751	0.392638	ncbi_101110773(EEF1A1);ncbi_101111032(RXFP2)
NC_040261.1__30941463	NC_040261.1	30941463	8.29847e-12	9.24349e-07	-7.24492	0.422166	ncbi_101110773(EEF1A1);ncbi_101111032(RXFP2)
NC_040261.1__30941512	NC_040261.1	30941512	1.75711e-10	1.03575e-05	-6.54537	0.359024	ncbi_101110773(EEF1A1);ncbi_101111032(RXFP2)
NC_040261.1__30941801	NC_040261.1	30941801	2.86247e-12	3.83093e-07	-7.23655	0.443244	ncbi_101110773(EEF1A1);ncbi_101111032(RXFP2)
NC_040261.1__30942289	NC_040261.1	30942289	2.18125e-11	1.9895e-06	6.5909	0.400342	ncbi_101110773(EEF1A1);ncbi_101111032(RXFP2)
NC_040261.1__30942409	NC_040261.1	30942409	6.7036e-12	7.79502e-07	6.05516	0.354942	ncbi_101110773(EEF1A1);ncbi_101111032(RXFP2)
NC_040261.1__30942478	NC_040261.1	30942478	1.71365e-13	3.87931e-08	6.55975	0.418764	ncbi_101110773(EEF1A1);ncbi_101111032(RXFP2)
NC_040261.1__30942568	NC_040261.1	30942568	9.45819e-15	3.79745e-09	-6.57426	0.269086	ncbi_101110773(EEF1A1);ncbi_101111032(RXFP2)
NC_040261.1__30942624	NC_040261.1	30942624	1.8393e-11	1.74729e-06	5.70283	0.313675	ncbi_101110773(EEF1A1);ncbi_101111032(RXFP2)
NC_040261.1__30942704	NC_040261.1	30942704	1.87704e-14	6.88661e-09	6.77236	0.44023	ncbi_101110773(EEF1A1);ncbi_101111032(RXFP2)
NC_040261.1__30942731	NC_040261.1	30942731	4.11587e-15	2.26088e-09	6.89631	0.456492	ncbi_101110773(EEF1A1);ncbi_101111032(RXFP2)
NC_040261.1__30942868	NC_040261.1	30942868	7.13336e-13	1.26495e-07	6.30107	0.386388	ncbi_101110773(EEF1A1);ncbi_101111032(RXFP2)
NC_040261.1__30943037	NC_040261.1	30943037	5.08543e-16	6.36559e-10	6.72909	0.438347	ncbi_101110773(EEF1A1);ncbi_101111032(RXFP2)
NC_040261.1__30943106	NC_040261.1	30943106	5.6185e-16	6.64214e-10	6.71905	0.437434	ncbi_101110773(EEF1A1);ncbi_101111032(RXFP2)
NC_040261.1__30943156	NC_040261.1	30943156	2.06019e-16	3.6533e-10	6.98575	0.467943	ncbi_101110773(EEF1A1);ncbi_101111032(RXFP2)
NC_040261.1__30943244	NC_040261.1	30943244	6.02244e-14	1.643e-08	6.34782	0.395318	ncbi_101110773(EEF1A1);ncbi_101111032(RXFP2)
NC_040261.1__30943263	NC_040261.1	30943263	1.15734e-13	2.73639e-08	6.59464	0.423231	ncbi_101110773(EEF1A1);ncbi_101111032(RXFP2)
NC_040261.1__30943303	NC_040261.1	30943303	1.83092e-11	1.74713e-06	5.9856	0.348667	ncbi_101110773(EEF1A1);ncbi_101111032(RXFP2)
NC_040261.1__30943322	NC_040261.1	30943322	2.48662e-13	5.34484e-08	6.55085	0.411494	ncbi_101110773(EEF1A1);ncbi_101111032(RXFP2)
NC_040261.1__30943426	NC_040261.1	30943426	2.38614e-11	2.12451e-06	5.81462	0.327301	ncbi_101110773(EEF1A1);ncbi_101111032(RXFP2)
NC_040261.1__30943438	NC_040261.1	30943438	2.66158e-12	3.60745e-07	5.98023	0.349487	ncbi_101110773(EEF1A1);ncbi_101111032(RXFP2)
NC_040261.1__30943459	NC_040261.1	30943459	2.66158e-12	3.60745e-07	5.98023	0.349487	ncbi_101110773(EEF1A1);ncbi_101111032(RXFP2)
NC_040261.1__30943467	NC_040261.1	30943467	2.66158e-12	3.60745e-07	5.98023	0.349487	ncbi_101110773(EEF1A1);ncbi_101111032(RXFP2)
NC_040261.1__30943583	NC_040261.1	30943583	3.97257e-12	5.21815e-07	6.01324	0.356059	ncbi_101110773(EEF1A1);ncbi_101111032(RXFP2)
NC_040261.1__30943626	NC_040261.1	30943626	1.18831e-11	1.26093e-06	5.87114	0.338176	ncbi_101110773(EEF1A1);ncbi_101111032(RXFP2)
NC_040261.1__30943793	NC_040261.1	30943793	3.34728e-14	1.09582e-08	6.56181	0.423679	ncbi_101110773(EEF1A1);ncbi_101111032(RXFP2)
NC_040261.1__30943877	NC_040261.1	30943877	8.81189e-14	2.23229e-08	6.3814	0.390869	ncbi_101110773(EEF1A1);ncbi_101111032(RXFP2)
NC_040261.1__30944019	NC_040261.1	30944019	3.17573e-10	1.6167e-05	5.53709	0.29707	ncbi_101110773(EEF1A1);ncbi_101111032(RXFP2)
NC_040261.1__30944149	NC_040261.1	30944149	6.09527e-10	2.69655e-05	5.8385	0.317435	ncbi_101110773(EEF1A1);ncbi_101111032(RXFP2)
NC_040261.1__30944410	NC_040261.1	30944410	3.86705e-15	2.26088e-09	6.42423	0.398053	ncbi_101110773(EEF1A1);ncbi_101111032(RXFP2)
NC_040261.1__30944533	NC_040261.1	30944533	2.46811e-11	2.18833e-06	-5.7837	0.32202	ncbi_101110773(EEF1A1);ncbi_101111032(RXFP2)
NC_040261.1__30944775	NC_040261.1	30944775	6.82561e-10	2.92833e-05	5.14304	0.255117	ncbi_101110773(EEF1A1);ncbi_101111032(RXFP2)
NC_040261.1__30944802	NC_040261.1	30944802	2.51002e-11	2.2071e-06	5.61874	0.301804	ncbi_101110773(EEF1A1);ncbi_101111032(RXFP2)
NC_040261.1__30944816	NC_040261.1	30944816	1.42235e-10	8.64768e-06	5.54115	0.293525	ncbi_101110773(EEF1A1);ncbi_101111032(RXFP2)
NC_040261.1__30944825	NC_040261.1	30944825	1.83635e-12	2.79118e-07	6.23188	0.372767	ncbi_101110773(EEF1A1);ncbi_101111032(RXFP2)
NC_040261.1__30945362	NC_040261.1	30945362	1.33152e-11	1.34285e-06	5.87743	0.320457	ncbi_101110773(EEF1A1);ncbi_101111032(RXFP2)
NC_040261.1__30945432	NC_040261.1	30945432	5.18806e-12	6.24594e-07	5.8247	0.320499	ncbi_101110773(EEF1A1);ncbi_101111032(RXFP2)
NC_040261.1__30945441	NC_040261.1	30945441	4.86674e-14	1.36389e-08	6.64488	0.408546	ncbi_101110773(EEF1A1);ncbi_101111032(RXFP2)
NC_040261.1__30945467	NC_040261.1	30945467	5.1774e-12	6.24594e-07	6.02309	0.339908	ncbi_101110773(EEF1A1);ncbi_101111032(RXFP2)
NC_040261.1__30945497	NC_040261.1	30945497	1.33949e-14	5.18248e-09	6.67038	0.417891	ncbi_101110773(EEF1A1);ncbi_101111032(RXFP2)
NC_040261.1__30945538	NC_040261.1	30945538	2.39011e-12	3.41343e-07	6.60403	0.44082	ncbi_101110773(EEF1A1);ncbi_101111032(RXFP2)
NC_040261.1__30945562	NC_040261.1	30945562	1.57958e-11	1.53482e-06	6.1423	0.362127	ncbi_101110773(EEF1A1);ncbi_101111032(RXFP2)
NC_040261.1__30945674	NC_040261.1	30945674	4.93525e-14	1.36389e-08	6.79464	0.441346	ncbi_101110773(EEF1A1);ncbi_101111032(RXFP2)
NC_040261.1__30945675	NC_040261.1	30945675	4.93525e-14	1.36389e-08	6.79464	0.441346	ncbi_101110773(EEF1A1);ncbi_101111032(RXFP2)
NC_040261.1__30945839	NC_040261.1	30945839	7.24644e-15	3.02353e-09	6.7791	0.437025	ncbi_101110773(EEF1A1);ncbi_101111032(RXFP2)
NC_040261.1__30945876	NC_040261.1	30945876	4.99185e-15	2.36053e-09	6.84391	0.44777	ncbi_101110773(EEF1A1);ncbi_101111032(RXFP2)
NC_040261.1__30945980	NC_040261.1	30945980	1.4912e-13	3.44912e-08	6.5578	0.411114	ncbi_101110773(EEF1A1);ncbi_101111032(RXFP2)
NC_040261.1__30946031	NC_040261.1	30946031	1.32841e-11	1.34285e-06	6.00578	0.344814	ncbi_101110773(EEF1A1);ncbi_101111032(RXFP2)
NC_040261.1__30946058	NC_040261.1	30946058	2.25709e-12	3.2897e-07	6.06223	0.351327	ncbi_101110773(EEF1A1);ncbi_101111032(RXFP2)
NC_040261.1__30946065	NC_040261.1	30946065	7.85999e-12	8.89662e-07	6.00384	0.347662	ncbi_101110773(EEF1A1);ncbi_101111032(RXFP2)
NC_040261.1__30946304	NC_040261.1	30946304	3.03128e-17	8.98879e-11	7.59886	0.570186	ncbi_101110773(EEF1A1);ncbi_101111032(RXFP2)
NC_040261.1__30946455	NC_040261.1	30946455	9.67726e-14	2.42267e-08	6.34184	0.384483	ncbi_101110773(EEF1A1);ncbi_101111032(RXFP2)
NC_040261.1__30946478	NC_040261.1	30946478	2.64661e-13	5.57608e-08	6.39607	0.397442	ncbi_101110773(EEF1A1);ncbi_101111032(RXFP2)
NC_040261.1__30946800	NC_040261.1	30946800	1.38134e-09	5.07672e-05	5.31809	0.265627	ncbi_101110773(EEF1A1);ncbi_101111032(RXFP2)
NC_040261.1__30946886	NC_040261.1	30946886	1.48789e-11	1.47951e-06	6.21115	0.366865	ncbi_101110773(EEF1A1);ncbi_101111032(RXFP2)
NC_040261.1__30947043	NC_040261.1	30947043	4.04535e-14	1.21243e-08	6.38394	0.38756	ncbi_101110773(EEF1A1);ncbi_101111032(RXFP2)
NC_040261.1__30947101	NC_040261.1	30947101	6.78397e-12	7.84561e-07	5.87701	0.324778	ncbi_101110773(EEF1A1);ncbi_101111032(RXFP2)
NC_040261.1__30947202	NC_040261.1	30947202	1.99639e-09	6.69009e-05	5.07479	0.250414	ncbi_101110773(EEF1A1);ncbi_101111032(RXFP2)
NC_040261.1__30947255	NC_040261.1	30947255	2.27274e-10	1.26604e-05	5.17611	0.258163	ncbi_101110773(EEF1A1);ncbi_101111032(RXFP2)
NC_040261.1__30947280	NC_040261.1	30947280	3.57956e-10	1.7797e-05	5.12323	0.255653	ncbi_101110773(EEF1A1);ncbi_101111032(RXFP2)
NC_040261.1__30947437	NC_040261.1	30947437	8.30103e-11	5.60766e-06	5.65863	0.291851	ncbi_101110773(EEF1A1);ncbi_101111032(RXFP2)
NC_040261.1__30947440	NC_040261.1	30947440	8.30103e-11	5.60766e-06	5.65863	0.291851	ncbi_101110773(EEF1A1);ncbi_101111032(RXFP2)
NC_040261.1__30947553	NC_040261.1	30947553	1.32645e-15	1.08562e-09	6.66258	0.429333	ncbi_101110773(EEF1A1);ncbi_101111032(RXFP2)
NC_040261.1__30947674	NC_040261.1	30947674	1.04956e-12	1.73132e-07	-6.25585	0.373351	ncbi_101110773(EEF1A1);ncbi_101111032(RXFP2)
NC_040261.1__30947874	NC_040261.1	30947874	3.90586e-16	5.45037e-10	6.94974	0.486649	ncbi_101110773(EEF1A1);ncbi_101111032(RXFP2)
NC_040261.1__30947995	NC_040261.1	30947995	2.07863e-11	1.92313e-06	-5.71147	0.319787	ncbi_101110773(EEF1A1);ncbi_101111032(RXFP2)
NC_040261.1__30948381	NC_040261.1	30948381	5.76267e-13	1.08519e-07	-6.16559	0.368338	ncbi_101110773(EEF1A1);ncbi_101111032(RXFP2)
NC_040261.1__30948401	NC_040261.1	30948401	1.65331e-11	1.59916e-06	-5.89865	0.333968	ncbi_101110773(EEF1A1);ncbi_101111032(RXFP2)
NC_040261.1__30948553	NC_040261.1	30948553	9.03416e-13	1.55034e-07	-6.46379	0.402971	ncbi_101110773(EEF1A1);ncbi_101111032(RXFP2)
NC_040261.1__30948558	NC_040261.1	30948558	4.93525e-14	1.36389e-08	-6.79464	0.441346	ncbi_101110773(EEF1A1);ncbi_101111032(RXFP2)
NC_040261.1__30948593	NC_040261.1	30948593	2.09782e-15	1.53933e-09	-6.91907	0.447469	ncbi_101110773(EEF1A1);ncbi_101111032(RXFP2)
NC_040261.1__30948637	NC_040261.1	30948637	4.83986e-15	2.34067e-09	-6.88473	0.445706	ncbi_101110773(EEF1A1);ncbi_101111032(RXFP2)
NC_040261.1__30948697	NC_040261.1	30948697	3.87957e-14	1.17936e-08	6.42363	0.385682	ncbi_101110773(EEF1A1);ncbi_101111032(RXFP2)
NC_040261.1__30948698	NC_040261.1	30948698	3.87957e-14	1.17936e-08	6.42363	0.385682	ncbi_101110773(EEF1A1);ncbi_101111032(RXFP2)
NC_040261.1__30948762	NC_040261.1	30948762	8.248e-13	1.43863e-07	6.33763	0.379861	ncbi_101110773(EEF1A1);ncbi_101111032(RXFP2)
NC_040261.1__30948779	NC_040261.1	30948779	6.2267e-13	1.15218e-07	6.30029	0.379461	ncbi_101110773(EEF1A1);ncbi_101111032(RXFP2)
NC_040261.1__30948866	NC_040261.1	30948866	6.19928e-14	1.66984e-08	6.45403	0.392143	ncbi_101110773(EEF1A1);ncbi_101111032(RXFP2)
NC_040261.1__30948965	NC_040261.1	30948965	5.63662e-15	2.552e-09	-6.66988	0.422599	ncbi_101110773(EEF1A1);ncbi_101111032(RXFP2)
NC_040261.1__30949012	NC_040261.1	30949012	4.54189e-15	2.27327e-09	6.85561	0.44837	ncbi_101110773(EEF1A1);ncbi_101111032(RXFP2)
NC_040261.1__30949034	NC_040261.1	30949034	2.34368e-14	8.04391e-09	6.82249	0.442637	ncbi_101110773(EEF1A1);ncbi_101111032(RXFP2)
NC_040261.1__30949040	NC_040261.1	30949040	2.34368e-14	8.04391e-09	6.82249	0.442637	ncbi_101110773(EEF1A1);ncbi_101111032(RXFP2)
NC_040261.1__30949179	NC_040261.1	30949179	2.28223e-12	3.30371e-07	6.407	0.389943	ncbi_101110773(EEF1A1);ncbi_101111032(RXFP2)
NC_040261.1__30949181	NC_040261.1	30949181	4.33636e-12	5.59244e-07	-6.37653	0.387895	ncbi_101110773(EEF1A1);ncbi_101111032(RXFP2)
NC_040261.1__30949408	NC_040261.1	30949408	1.2616e-12	2.01851e-07	6.27079	0.377062	ncbi_101110773(EEF1A1);ncbi_101111032(RXFP2)
NC_040261.1__30949470	NC_040261.1	30949470	4.45557e-12	5.71157e-07	6.49232	0.391016	ncbi_101110773(EEF1A1);ncbi_101111032(RXFP2)
NC_040261.1__30949498	NC_040261.1	30949498	1.16615e-11	1.25964e-06	-6.20959	0.364255	ncbi_101110773(EEF1A1);ncbi_101111032(RXFP2)
NC_040261.1__30949665	NC_040261.1	30949665	5.02826e-12	6.20354e-07	6.19829	0.364952	ncbi_101110773(EEF1A1);ncbi_101111032(RXFP2)
NC_040261.1__30949733	NC_040261.1	30949733	4.66482e-14	1.36389e-08	-6.40849	0.383866	ncbi_101110773(EEF1A1);ncbi_101111032(RXFP2)
NC_040261.1__30949781	NC_040261.1	30949781	2.46023e-15	1.63601e-09	6.66829	0.418122	ncbi_101110773(EEF1A1);ncbi_101111032(RXFP2)
NC_040261.1__30949809	NC_040261.1	30949809	2.86184e-14	9.66641e-09	6.41201	0.390976	ncbi_101110773(EEF1A1);ncbi_101111032(RXFP2)
NC_040261.1__30949872	NC_040261.1	30949872	2.0949e-12	3.16159e-07	-5.87924	0.331774	ncbi_101110773(EEF1A1);ncbi_101111032(RXFP2)
NC_040261.1__30950050	NC_040261.1	30950050	1.3133e-12	2.08555e-07	-5.94986	0.341438	ncbi_101110773(EEF1A1);ncbi_101111032(RXFP2)
NC_040261.1__30950103	NC_040261.1	30950103	6.07065e-11	4.43918e-06	-5.47399	0.292821	ncbi_101110773(EEF1A1);ncbi_101111032(RXFP2)
NC_040261.1__30950260	NC_040261.1	30950260	8.90592e-11	5.90383e-06	-5.54892	0.280644	ncbi_101110773(EEF1A1);ncbi_101111032(RXFP2)
NC_040261.1__30950677	NC_040261.1	30950677	3.77515e-14	1.17936e-08	-6.452	0.399566	ncbi_101110773(EEF1A1);ncbi_101111032(RXFP2)
NC_040261.1__30950873	NC_040261.1	30950873	1.69067e-11	1.62056e-06	-5.74008	0.319251	ncbi_101110773(EEF1A1);ncbi_101111032(RXFP2)
NC_040261.1__30950893	NC_040261.1	30950893	1.69067e-11	1.62056e-06	5.74008	0.319251	ncbi_101110773(EEF1A1);ncbi_101111032(RXFP2)
NC_040261.1__30951065	NC_040261.1	30951065	1.69517e-10	1.0076e-05	-5.55173	0.295546	ncbi_101110773(EEF1A1);ncbi_101111032(RXFP2)
NC_040261.1__30951264	NC_040261.1	30951264	5.97631e-15	2.64943e-09	6.51237	0.408663	ncbi_101110773(EEF1A1);ncbi_101111032(RXFP2)
NC_040261.1__30952028	NC_040261.1	30952028	1.10721e-13	2.64729e-08	6.87839	0.442223	ncbi_101110773(EEF1A1);ncbi_101111032(RXFP2)
NC_040261.1__30952029	NC_040261.1	30952029	7.20593e-14	1.90738e-08	6.83522	0.441852	ncbi_101110773(EEF1A1);ncbi_101111032(RXFP2)
NC_040261.1__30952071	NC_040261.1	30952071	4.00658e-12	5.23054e-07	6.21677	0.367529	ncbi_101110773(EEF1A1);ncbi_101111032(RXFP2)
NC_040261.1__30952116	NC_040261.1	30952116	1.35232e-09	5.00465e-05	5.36404	0.273619	ncbi_101110773(EEF1A1);ncbi_101111032(RXFP2)
NC_040261.1__30952197	NC_040261.1	30952197	1.20569e-11	1.26093e-06	6.01559	0.345942	ncbi_101110773(EEF1A1);ncbi_101111032(RXFP2)
NC_040261.1__30952516	NC_040261.1	30952516	1.30961e-15	1.08562e-09	6.81077	0.443444	ncbi_101110773(EEF1A1);ncbi_101111032(RXFP2)
NC_040261.1__30952527	NC_040261.1	30952527	1.30961e-15	1.08562e-09	6.81077	0.443444	ncbi_101110773(EEF1A1);ncbi_101111032(RXFP2)
NC_040261.1__30952610	NC_040261.1	30952610	1.08509e-13	2.64094e-08	6.28009	0.38003	ncbi_101110773(EEF1A1);ncbi_101111032(RXFP2)
NC_040261.1__30952925	NC_040261.1	30952925	4.14364e-15	2.26088e-09	6.54024	0.412169	ncbi_101110773(EEF1A1);ncbi_101111032(RXFP2)
NC_040261.1__30953070	NC_040261.1	30953070	3.35519e-17	8.98879e-11	7.5216	0.568965	ncbi_101110773(EEF1A1);ncbi_101111032(RXFP2)
NC_040261.1__30953182	NC_040261.1	30953182	1.15919e-11	1.25852e-06	5.80979	0.328204	ncbi_101110773(EEF1A1);ncbi_101111032(RXFP2)
NC_040261.1__30953412	NC_040261.1	30953412	5.43539e-11	4.13079e-06	5.45345	0.292426	ncbi_101110773(EEF1A1);ncbi_101111032(RXFP2)
NC_040261.1__30953950	NC_040261.1	30953950	1.79664e-12	2.7745e-07	6.0624	0.356112	ncbi_101110773(EEF1A1);ncbi_101111032(RXFP2)
NC_040261.1__30953972	NC_040261.1	30953972	2.42436e-19	5.15891e-12	8.0532	0.64413	ncbi_101110773(EEF1A1);ncbi_101111032(RXFP2)
NC_040261.1__30953997	NC_040261.1	30953997	3.24259e-18	2.30001e-11	7.94772	0.629202	ncbi_101110773(EEF1A1);ncbi_101111032(RXFP2)
NC_040261.1__30954042	NC_040261.1	30954042	3.37933e-17	8.98879e-11	7.53819	0.564719	ncbi_101110773(EEF1A1);ncbi_101111032(RXFP2)
NC_040261.1__30954484	NC_040261.1	30954484	7.21595e-17	1.64313e-10	-7.46607	0.560594	ncbi_101110773(EEF1A1);ncbi_101111032(RXFP2)
NC_040261.1__30954510	NC_040261.1	30954510	5.39899e-13	1.02578e-07	6.28222	0.375308	ncbi_101110773(EEF1A1);ncbi_101111032(RXFP2)
NC_040261.1__30954536	NC_040261.1	30954536	4.34609e-15	2.27327e-09	6.62373	0.421119	ncbi_101110773(EEF1A1);ncbi_101111032(RXFP2)
NC_040261.1__30954545	NC_040261.1	30954545	8.2973e-16	8.40771e-10	6.74776	0.437037	ncbi_101110773(EEF1A1);ncbi_101111032(RXFP2)
NC_040261.1__30954836	NC_040261.1	30954836	3.75973e-14	1.17936e-08	-6.8582	0.442278	ncbi_101110773(EEF1A1);ncbi_101111032(RXFP2)
NC_040261.1__30954889	NC_040261.1	30954889	3.46208e-11	2.83351e-06	5.9705	0.336746	ncbi_101110773(EEF1A1);ncbi_101111032(RXFP2)
NC_040261.1__30955135	NC_040261.1	30955135	2.47955e-10	1.34945e-05	-5.67979	0.311727	ncbi_101110773(EEF1A1);ncbi_101111032(RXFP2)
NC_040261.1__30955229	NC_040261.1	30955229	3.28445e-11	2.71058e-06	5.74986	0.312317	ncbi_101110773(EEF1A1);ncbi_101111032(RXFP2)
NC_040261.1__30955230	NC_040261.1	30955230	1.89745e-15	1.44202e-09	7.0763	0.497336	ncbi_101110773(EEF1A1);ncbi_101111032(RXFP2)
NC_040261.1__30955247	NC_040261.1	30955247	6.09193e-11	4.43948e-06	5.71172	0.309903	ncbi_101110773(EEF1A1);ncbi_101111032(RXFP2)
NC_040261.1__30955612	NC_040261.1	30955612	6.64207e-12	7.79502e-07	6.23516	0.372788	ncbi_101110773(EEF1A1);ncbi_101111032(RXFP2)
NC_040261.1__30955835	NC_040261.1	30955835	9.1966e-13	1.56559e-07	6.26811	0.374816	ncbi_101110773(EEF1A1);ncbi_101111032(RXFP2)
NC_040261.1__30955851	NC_040261.1	30955851	1.65535e-13	3.78764e-08	7.12421	0.506938	ncbi_101110773(EEF1A1);ncbi_101111032(RXFP2)
NC_040261.1__30956082	NC_040261.1	30956082	3.29246e-11	2.71058e-06	5.81912	0.339063	ncbi_101110773(EEF1A1);ncbi_101111032(RXFP2)
NC_040261.1__30956110	NC_040261.1	30956110	1.20748e-11	1.26093e-06	6.02233	0.360436	ncbi_101110773(EEF1A1);ncbi_101111032(RXFP2)
NC_040261.1__30956217	NC_040261.1	30956217	3.92023e-13	7.86985e-08	5.89705	0.352805	ncbi_101110773(EEF1A1);ncbi_101111032(RXFP2)
NC_040261.1__30956304	NC_040261.1	30956304	1.17851e-11	1.26093e-06	5.55316	0.297144	ncbi_101110773(EEF1A1);ncbi_101111032(RXFP2)
NC_040261.1__30956458	NC_040261.1	30956458	7.50905e-13	1.32057e-07	-5.92367	0.34	ncbi_101110773(EEF1A1);ncbi_101111032(RXFP2)
NC_040261.1__30956553	NC_040261.1	30956553	1.21836e-11	1.26093e-06	5.82219	0.325042	ncbi_101110773(EEF1A1);ncbi_101111032(RXFP2)
NC_040261.1__30956634	NC_040261.1	30956634	6.53018e-13	1.19291e-07	6.09459	0.356169	ncbi_101110773(EEF1A1);ncbi_101111032(RXFP2)
NC_040261.1__30956859	NC_040261.1	30956859	2.13736e-13	4.73769e-08	-6.41791	0.412433	ncbi_101110773(EEF1A1);ncbi_101111032(RXFP2)
NC_040261.1__30957038	NC_040261.1	30957038	3.66444e-13	7.4264e-08	-6.20786	0.35796	ncbi_101110773(EEF1A1);ncbi_101111032(RXFP2)
NC_040261.1__30957192	NC_040261.1	30957192	6.87392e-12	7.90666e-07	-5.81991	0.322103	ncbi_101110773(EEF1A1);ncbi_101111032(RXFP2)
NC_040261.1__30957213	NC_040261.1	30957213	3.47059e-13	7.17011e-08	-6.06621	0.354923	ncbi_101110773(EEF1A1);ncbi_101111032(RXFP2)
NC_040261.1__30957382	NC_040261.1	30957382	7.06342e-15	3.00612e-09	6.82282	0.435107	ncbi_101110773(EEF1A1);ncbi_101111032(RXFP2)
NC_040261.1__30957483	NC_040261.1	30957483	1.95356e-14	7.04587e-09	6.69819	0.426655	ncbi_101110773(EEF1A1);ncbi_101111032(RXFP2)
NC_040261.1__30957556	NC_040261.1	30957556	6.22907e-15	2.70513e-09	-6.76283	0.432054	ncbi_101110773(EEF1A1);ncbi_101111032(RXFP2)
NC_040261.1__30957660	NC_040261.1	30957660	3.49003e-11	2.83457e-06	5.82232	0.325381	ncbi_101110773(EEF1A1);ncbi_101111032(RXFP2)
NC_040261.1__30957852	NC_040261.1	30957852	1.50187e-17	6.59772e-11	7.45503	0.561748	ncbi_101110773(EEF1A1);ncbi_101111032(RXFP2)
NC_040261.1__30957982	NC_040261.1	30957982	2.40165e-10	1.31716e-05	6.88371	0.401075	ncbi_101110773(EEF1A1);ncbi_101111032(RXFP2)
NC_040261.1__30958076	NC_040261.1	30958076	3.51174e-13	7.18538e-08	-6.70948	0.455586	ncbi_101110773(EEF1A1);ncbi_101111032(RXFP2)
NC_040261.1__30958395	NC_040261.1	30958395	3.21221e-14	1.06803e-08	-6.66583	0.430532	ncbi_101110773(EEF1A1);ncbi_101111032(RXFP2)
NC_040261.1__30959008	NC_040261.1	30959008	2.78559e-13	5.81136e-08	-6.54051	0.410195	ncbi_101110773(EEF1A1);ncbi_101111032(RXFP2)
NC_040261.1__30960563	NC_040261.1	30960563	2.23236e-12	3.28146e-07	6.08386	0.370616	ncbi_101110773(EEF1A1);ncbi_101111032(RXFP2)
NC_040261.1__30960690	NC_040261.1	30960690	3.97734e-15	2.26088e-09	6.66591	0.419758	ncbi_101110773(EEF1A1);ncbi_101111032(RXFP2)
NC_040261.1__30961711	NC_040261.1	30961711	2.80244e-18	2.30001e-11	7.40557	0.54914	ncbi_101110773(EEF1A1);ncbi_101111032(RXFP2)
NC_040261.1__30961815	NC_040261.1	30961815	3.41206e-14	1.1001e-08	6.7848	0.456068	ncbi_101110773(EEF1A1);ncbi_101111032(RXFP2)
NC_040261.1__30965083	NC_040261.1	30965083	1.7993e-12	2.7745e-07	5.7732	0.331032	ncbi_101110773(EEF1A1);ncbi_101111032(RXFP2)
NC_040261.1__30965185	NC_040261.1	30965185	1.89698e-09	6.46239e-05	6.25547	0.329904	ncbi_101110773(EEF1A1);ncbi_101111032(RXFP2)
NC_040261.1__30965202	NC_040261.1	30965202	1.24223e-11	1.27701e-06	7.0665	0.416765	ncbi_101110773(EEF1A1);ncbi_101111032(RXFP2)
NC_040261.1__30965798	NC_040261.1	30965798	4.51542e-12	5.74446e-07	6.63746	0.365413	ncbi_101110773(EEF1A1);ncbi_101111032(RXFP2)
NC_040261.1__30966215	NC_040261.1	30966215	2.30565e-10	1.27436e-05	5.72306	0.275035	ncbi_101110773(EEF1A1);ncbi_101111032(RXFP2)
NC_040261.1__30967896	NC_040261.1	30967896	2.78056e-10	1.47186e-05	6.62284	0.356797	ncbi_101110773(EEF1A1);ncbi_101111032(RXFP2)
NC_040261.1__30968574	NC_040261.1	30968574	1.60056e-15	1.26145e-09	7.27475	0.431453	ncbi_101110773(EEF1A1);ncbi_101111032(RXFP2)
NC_040261.1__30970426	NC_040261.1	30970426	5.5385e-11	4.16453e-06	6.52429	0.356715	ncbi_101110773(EEF1A1);ncbi_101111032(RXFP2)
NC_040261.1__30970593	NC_040261.1	30970593	2.85417e-10	1.49336e-05	6.64687	0.360986	ncbi_101110773(EEF1A1);ncbi_101111032(RXFP2)
NC_040261.1__30970872	NC_040261.1	30970872	1.84361e-10	1.07777e-05	5.67551	0.273702	ncbi_101110773(EEF1A1);ncbi_101111032(RXFP2)
NC_040261.1__30971546	NC_040261.1	30971546	1.51914e-09	5.44216e-05	5.96101	0.297779	ncbi_101110773(EEF1A1);ncbi_101111032(RXFP2)
NC_040261.1__30971644	NC_040261.1	30971644	2.47436e-12	3.48696e-07	6.65156	0.387095	ncbi_101110773(EEF1A1);ncbi_101111032(RXFP2)
NC_040261.1__30971742	NC_040261.1	30971742	9.76101e-13	1.62273e-07	6.69856	0.387043	ncbi_101110773(EEF1A1);ncbi_101111032(RXFP2)
NC_040261.1__30972269	NC_040261.1	30972269	5.69484e-10	2.56201e-05	5.99015	0.309508	ncbi_101110773(EEF1A1);ncbi_101111032(RXFP2)
NC_040261.1__30972608	NC_040261.1	30972608	4.38646e-11	3.45709e-06	6.41094	0.347875	ncbi_101110773(EEF1A1);ncbi_101111032(RXFP2)
NC_040261.1__30972828	NC_040261.1	30972828	9.95348e-11	6.41832e-06	6.0659	0.317386	ncbi_101110773(EEF1A1);ncbi_101111032(RXFP2)
NC_040261.1__30972917	NC_040261.1	30972917	1.18789e-12	1.9296e-07	6.37072	0.343524	ncbi_101110773(EEF1A1);ncbi_101111032(RXFP2)
NC_040261.1__30973133	NC_040261.1	30973133	4.14964e-12	5.38427e-07	6.54746	0.364964	ncbi_101110773(EEF1A1);ncbi_101111032(RXFP2)
NC_040261.1__30973161	NC_040261.1	30973161	1.30352e-10	8.04681e-06	6.28265	0.334092	ncbi_101110773(EEF1A1);ncbi_101111032(RXFP2)
NC_040261.1__30973224	NC_040261.1	30973224	2.07693e-10	1.17231e-05	5.22602	0.268934	ncbi_101110773(EEF1A1);ncbi_101111032(RXFP2)
NC_040261.1__30973393	NC_040261.1	30973393	1.89106e-09	6.46239e-05	6.10029	0.313739	ncbi_101110773(EEF1A1);ncbi_101111032(RXFP2)
NC_040261.1__30973555	NC_040261.1	30973555	4.72412e-10	2.22897e-05	6.12405	0.317437	ncbi_101110773(EEF1A1);ncbi_101111032(RXFP2)
NC_040261.1__30973848	NC_040261.1	30973848	2.8424e-11	2.41939e-06	6.41718	0.334983	ncbi_101110773(EEF1A1);ncbi_101111032(RXFP2)
NC_040261.1__30974951	NC_040261.1	30974951	8.28809e-12	9.24349e-07	5.42438	0.288223	ncbi_101110773(EEF1A1);ncbi_101111032(RXFP2)
NC_040261.1__30975378	NC_040261.1	30975378	1.21537e-09	4.6183e-05	5.85771	0.283402	ncbi_101110773(EEF1A1);ncbi_101111032(RXFP2)
NC_040261.1__30975549	NC_040261.1	30975549	1.85419e-14	6.88661e-09	7.40427	0.453765	ncbi_101110773(EEF1A1);ncbi_101111032(RXFP2)
NC_040261.1__30975611	NC_040261.1	30975611	1.89963e-10	1.09845e-05	5.99281	0.322526	ncbi_101110773(EEF1A1);ncbi_101111032(RXFP2)
NC_040261.1__30975747	NC_040261.1	30975747	6.01349e-11	4.43918e-06	6.24789	0.346716	ncbi_101110773(EEF1A1);ncbi_101111032(RXFP2)
NC_040261.1__30976912	NC_040261.1	30976912	2.00179e-10	1.14201e-05	5.20482	0.268043	ncbi_101110773(EEF1A1);ncbi_101111032(RXFP2)
NC_040261.1__30977021	NC_040261.1	30977021	1.11199e-09	4.31163e-05	5.27836	0.25779	ncbi_101110773(EEF1A1);ncbi_101111032(RXFP2)
NC_040261.1__30977192	NC_040261.1	30977192	5.55828e-10	2.53232e-05	5.4598	0.263031	ncbi_101110773(EEF1A1);ncbi_101111032(RXFP2)
NC_040261.1__30977807	NC_040261.1	30977807	5.11568e-13	9.80817e-08	6.08981	0.36492	ncbi_101110773(EEF1A1);ncbi_101111032(RXFP2)
NC_040261.1__30978054	NC_040261.1	30978054	2.38896e-12	3.41343e-07	6.67729	0.358605	ncbi_101110773(EEF1A1);ncbi_101111032(RXFP2)
NC_040261.1__30978575	NC_040261.1	30978575	2.2866e-10	1.27014e-05	5.459	0.258912	ncbi_101110773(EEF1A1);ncbi_101111032(RXFP2)
NC_040261.1__30979518	NC_040261.1	30979518	7.2604e-14	1.90738e-08	6.2534	0.385067	ncbi_101110773(EEF1A1);ncbi_101111032(RXFP2)
NC_040261.1__30979574	NC_040261.1	30979574	1.29368e-10	8.04681e-06	6.204	0.337911	ncbi_101110773(EEF1A1);ncbi_101111032(RXFP2)
NC_040261.1__30979733	NC_040261.1	30979733	2.19779e-11	1.9895e-06	6.37247	0.350277	ncbi_101110773(EEF1A1);ncbi_101111032(RXFP2)
NC_040261.1__30980038	NC_040261.1	30980038	7.28963e-11	5.08085e-06	6.2534	0.340352	ncbi_101110773(EEF1A1);ncbi_101111032(RXFP2)
NC_040261.1__30980214	NC_040261.1	30980214	8.34021e-12	9.24349e-07	6.08049	0.318914	ncbi_101110773(EEF1A1);ncbi_101111032(RXFP2)
NC_040261.1__30980245	NC_040261.1	30980245	3.96493e-16	5.45037e-10	6.42525	0.401768	ncbi_101110773(EEF1A1);ncbi_101111032(RXFP2)
NC_040261.1__30981267	NC_040261.1	30981267	2.18663e-10	1.22771e-05	5.66357	0.301969	ncbi_101110773(EEF1A1);ncbi_101111032(RXFP2)
NC_040261.1__30981694	NC_040261.1	30981694	1.55026e-17	6.59772e-11	6.70305	0.445145	ncbi_101110773(EEF1A1);ncbi_101111032(RXFP2)
NC_040261.1__30981899	NC_040261.1	30981899	1.85798e-14	6.88661e-09	6.36278	0.398655	ncbi_101110773(EEF1A1);ncbi_101111032(RXFP2)
NC_040261.1__30981943	NC_040261.1	30981943	2.40146e-15	1.63601e-09	6.40278	0.403684	ncbi_101110773(EEF1A1);ncbi_101111032(RXFP2)
NC_040261.1__30982015	NC_040261.1	30982015	8.45757e-11	5.67737e-06	6.25402	0.343382	ncbi_101110773(EEF1A1);ncbi_101111032(RXFP2)
NC_040261.1__30982430	NC_040261.1	30982430	2.74014e-10	1.46137e-05	5.27802	0.280048	ncbi_101110773(EEF1A1);ncbi_101111032(RXFP2)
NC_040261.1__30982467	NC_040261.1	30982467	6.70177e-12	7.79502e-07	6.1622	0.376208	ncbi_101110773(EEF1A1);ncbi_101111032(RXFP2)
NC_040261.1__30982585	NC_040261.1	30982585	1.0829e-13	2.64094e-08	6.29779	0.392945	ncbi_101110773(EEF1A1);ncbi_101111032(RXFP2)
NC_040261.1__30982694	NC_040261.1	30982694	2.56199e-12	3.56325e-07	7.06023	0.416026	ncbi_101110773(EEF1A1);ncbi_101111032(RXFP2)
NC_040261.1__30982707	NC_040261.1	30982707	2.75345e-10	1.4648e-05	6.19158	0.319953	ncbi_101110773(EEF1A1);ncbi_101111032(RXFP2)
NC_040261.1__30982735	NC_040261.1	30982735	4.4736e-15	2.27327e-09	6.47216	0.412479	ncbi_101110773(EEF1A1);ncbi_101111032(RXFP2)
NC_040261.1__30982765	NC_040261.1	30982765	1.90862e-13	4.2752e-08	7.10066	0.410139	ncbi_101110773(EEF1A1);ncbi_101111032(RXFP2)
NC_040261.1__30983034	NC_040261.1	30983034	8.89612e-12	9.75797e-07	5.56158	0.305434	ncbi_101110773(EEF1A1);ncbi_101111032(RXFP2)
NC_040261.1__30983621	NC_040261.1	30983621	2.25384e-13	4.89393e-08	5.9905	0.356847	ncbi_101110773(EEF1A1);ncbi_101111032(RXFP2)
NC_040261.1__30984144	NC_040261.1	30984144	2.90129e-11	2.45968e-06	5.22647	0.270454	ncbi_101110773(EEF1A1);ncbi_101111032(RXFP2)
NC_040261.1__30984211	NC_040261.1	30984211	1.61371e-12	2.54362e-07	5.56506	0.303601	ncbi_101110773(EEF1A1);ncbi_101111032(RXFP2)
NC_040261.1__30984616	NC_040261.1	30984616	3.12234e-10	1.601e-05	5.90652	0.295287	ncbi_101110773(EEF1A1);ncbi_101111032(RXFP2)
NC_040261.1__30984724	NC_040261.1	30984724	2.86011e-10	1.49336e-05	5.8805	0.281295	ncbi_101110773(EEF1A1);ncbi_101111032(RXFP2)
NC_040261.1__30984971	NC_040261.1	30984971	7.71974e-15	3.15908e-09	7.2462	0.435513	ncbi_101110773(EEF1A1);ncbi_101111032(RXFP2)
NC_040261.1__30985548	NC_040261.1	30985548	1.0905e-12	1.78502e-07	5.8378	0.326788	ncbi_101110773(EEF1A1);ncbi_101111032(RXFP2)
NC_040261.1__30985567	NC_040261.1	30985567	2.48838e-11	2.19715e-06	6.72555	0.346317	ncbi_101110773(EEF1A1);ncbi_101111032(RXFP2)
NC_040261.1__30985573	NC_040261.1	30985573	4.07624e-13	8.10655e-08	6.04927	0.346081	ncbi_101110773(EEF1A1);ncbi_101111032(RXFP2)
NC_040261.1__30985989	NC_040261.1	30985989	6.99016e-12	7.99714e-07	6.37634	0.348114	ncbi_101110773(EEF1A1);ncbi_101111032(RXFP2)
NC_040261.1__30986879	NC_040261.1	30986879	8.83812e-17	1.70973e-10	6.66928	0.439216	ncbi_101110773(EEF1A1);ncbi_101111032(RXFP2)
NC_040261.1__30987255	NC_040261.1	30987255	8.6917e-13	1.5037e-07	5.90098	0.341622	ncbi_101110773(EEF1A1);ncbi_101111032(RXFP2)
NC_040261.1__30987316	NC_040261.1	30987316	3.4869e-11	2.83457e-06	6.56647	0.357638	ncbi_101110773(EEF1A1);ncbi_101111032(RXFP2)
NC_040261.1__30987489	NC_040261.1	30987489	2.70311e-15	1.74305e-09	6.38984	0.390325	ncbi_101110773(EEF1A1);ncbi_101111032(RXFP2)
NC_040261.1__30987837	NC_040261.1	30987837	2.7847e-12	3.75043e-07	5.73993	0.322982	ncbi_101110773(EEF1A1);ncbi_101111032(RXFP2)
NC_040261.1__30989515	NC_040261.1	30989515	4.45119e-11	3.49516e-06	5.10818	0.255995	ncbi_101110773(EEF1A1);ncbi_101111032(RXFP2)
NC_040261.1__30989740	NC_040261.1	30989740	6.39426e-11	4.62571e-06	5.34434	0.281249	ncbi_101110773(EEF1A1);ncbi_101111032(RXFP2)
NC_040261.1__30990532	NC_040261.1	30990532	7.04269e-13	1.25937e-07	5.69448	0.309675	ncbi_101110773(EEF1A1);ncbi_101111032(RXFP2)
NC_040261.1__30990783	NC_040261.1	30990783	7.78004e-14	1.99464e-08	6.26033	0.380752	ncbi_101110773(EEF1A1);ncbi_101111032(RXFP2)
NC_040261.1__30990812	NC_040261.1	30990812	5.85893e-11	4.34407e-06	6.01262	0.314647	ncbi_101110773(EEF1A1);ncbi_101111032(RXFP2)
NC_040261.1__30990828	NC_040261.1	30990828	2.75734e-11	2.36949e-06	5.48644	0.298221	ncbi_101110773(EEF1A1);ncbi_101111032(RXFP2)
NC_040261.1__30991082	NC_040261.1	30991082	3.24835e-11	2.70012e-06	6.48467	0.356617	ncbi_101110773(EEF1A1);ncbi_101111032(RXFP2)
NC_040261.1__30991108	NC_040261.1	30991108	4.53522e-12	5.74446e-07	5.72434	0.319959	ncbi_101110773(EEF1A1);ncbi_101111032(RXFP2)
NC_040261.1__30991189	NC_040261.1	30991189	3.78593e-15	2.26088e-09	6.56653	0.423029	ncbi_101110773(EEF1A1);ncbi_101111032(RXFP2)
NC_040261.1__30991208	NC_040261.1	30991208	4.78455e-14	1.36389e-08	6.50148	0.409563	ncbi_101110773(EEF1A1);ncbi_101111032(RXFP2)
NC_040261.1__30991246	NC_040261.1	30991246	1.37123e-13	3.20649e-08	7.50386	0.45804	ncbi_101110773(EEF1A1);ncbi_101111032(RXFP2)
NC_040261.1__30991260	NC_040261.1	30991260	1.0374e-15	1.00342e-09	6.80361	0.448514	ncbi_101110773(EEF1A1);ncbi_101111032(RXFP2)
NC_040261.1__30991356	NC_040261.1	30991356	1.16686e-15	1.07957e-09	6.8548	0.451013	ncbi_101110773(EEF1A1);ncbi_101111032(RXFP2)
NC_040261.1__30991725	NC_040261.1	30991725	9.56651e-11	6.24448e-06	5.55641	0.302659	ncbi_101110773(EEF1A1);ncbi_101111032(RXFP2)
NC_040261.1__30991957	NC_040261.1	30991957	4.09813e-16	5.45037e-10	6.73145	0.444204	ncbi_101110773(EEF1A1);ncbi_101111032(RXFP2)
NC_040261.1__30992003	NC_040261.1	30992003	1.86228e-10	1.07979e-05	5.84048	0.326094	ncbi_101110773(EEF1A1);ncbi_101111032(RXFP2)
NC_040261.1__30992159	NC_040261.1	30992159	1.09215e-13	2.64094e-08	6.15041	0.377013	ncbi_101110773(EEF1A1);ncbi_101111032(RXFP2)
NC_040261.1__30992242	NC_040261.1	30992242	5.51175e-12	6.55235e-07	5.83673	0.337516	ncbi_101110773(EEF1A1);ncbi_101111032(RXFP2)
NC_040261.1__30992376	NC_040261.1	30992376	5.60897e-15	2.552e-09	6.55133	0.415493	ncbi_101110773(EEF1A1);ncbi_101111032(RXFP2)
NC_040261.1__30992411	NC_040261.1	30992411	1.73235e-10	1.02399e-05	6.72421	0.373447	ncbi_101110773(EEF1A1);ncbi_101111032(RXFP2)
NC_040261.1__30992689	NC_040261.1	30992689	1.51277e-11	1.49032e-06	5.64042	0.315194	ncbi_101110773(EEF1A1);ncbi_101111032(RXFP2)
NC_040261.1__30993112	NC_040261.1	30993112	2.19119e-09	7.13325e-05	6.21005	0.31852	ncbi_101110773(EEF1A1);ncbi_101111032(RXFP2)
NC_040261.1__30993754	NC_040261.1	30993754	2.17479e-14	7.71305e-09	6.27422	0.388723	ncbi_101110773(EEF1A1);ncbi_101111032(RXFP2)
NC_040261.1__30994312	NC_040261.1	30994312	2.55429e-11	2.23679e-06	5.93528	0.315385	ncbi_101110773(EEF1A1);ncbi_101111032(RXFP2)
NC_040261.1__30995154	NC_040261.1	30995154	7.63564e-14	1.98149e-08	7.06868	0.422919	ncbi_101110773(EEF1A1);ncbi_101111032(RXFP2)
NC_040261.1__30995466	NC_040261.1	30995466	6.36824e-11	4.62501e-06	7.00205	0.398827	ncbi_101110773(EEF1A1);ncbi_101111032(RXFP2)
NC_040261.1__30995761	NC_040261.1	30995761	4.59367e-15	2.27327e-09	6.50946	0.418418	ncbi_101110773(EEF1A1);ncbi_101111032(RXFP2)
NC_040261.1__30996263	NC_040261.1	30996263	2.84434e-10	1.49336e-05	6.06115	0.313956	ncbi_101110773(EEF1A1);ncbi_101111032(RXFP2)
NC_040261.1__30996707	NC_040261.1	30996707	6.06582e-10	2.69437e-05	6.21456	0.320332	ncbi_101110773(EEF1A1);ncbi_101111032(RXFP2)
NC_040261.1__30997118	NC_040261.1	30997118	1.3248e-11	1.34285e-06	6.41254	0.351414	ncbi_101110773(EEF1A1);ncbi_101111032(RXFP2)
NC_040261.1__30997149	NC_040261.1	30997149	9.67012e-13	1.62027e-07	6.95964	0.401747	ncbi_101110773(EEF1A1);ncbi_101111032(RXFP2)
NC_040261.1__30997150	NC_040261.1	30997150	9.67012e-13	1.62027e-07	6.95964	0.401747	ncbi_101110773(EEF1A1);ncbi_101111032(RXFP2)
NC_040261.1__30997167	NC_040261.1	30997167	2.82671e-11	2.4157e-06	6.95068	0.404864	ncbi_101110773(EEF1A1);ncbi_101111032(RXFP2)
NC_040261.1__30997175	NC_040261.1	30997175	5.1953e-12	6.24594e-07	6.96601	0.406652	ncbi_101110773(EEF1A1);ncbi_101111032(RXFP2)
NC_040261.1__30997325	NC_040261.1	30997325	2.20961e-13	4.84734e-08	7.1537	0.437341	ncbi_101110773(EEF1A1);ncbi_101111032(RXFP2)
NC_040261.1__30997358	NC_040261.1	30997358	1.21066e-11	1.26093e-06	6.43769	0.357484	ncbi_101110773(EEF1A1);ncbi_101111032(RXFP2)
NC_040261.1__30997366	NC_040261.1	30997366	6.06163e-11	4.43918e-06	6.29267	0.347639	ncbi_101110773(EEF1A1);ncbi_101111032(RXFP2)
NC_040261.1__30997376	NC_040261.1	30997376	1.21066e-11	1.26093e-06	6.43769	0.357484	ncbi_101110773(EEF1A1);ncbi_101111032(RXFP2)
NC_040261.1__30998323	NC_040261.1	30998323	7.72167e-17	1.64313e-10	6.67818	0.440389	ncbi_101110773(EEF1A1);ncbi_101111032(RXFP2)
NC_040261.1__30998997	NC_040261.1	30998997	5.11624e-13	9.80817e-08	-6.34971	0.367491	ncbi_101110773(EEF1A1);ncbi_101111032(RXFP2)
NC_040261.1__30999380	NC_040261.1	30999380	1.22406e-14	4.82356e-09	7.21913	0.419166	ncbi_101110773(EEF1A1);ncbi_101111032(RXFP2)
NC_040261.1__30999618	NC_040261.1	30999618	3.19052e-10	1.61883e-05	6.29708	0.328896	ncbi_101110773(EEF1A1);ncbi_101111032(RXFP2)
NC_040261.1__31001674	NC_040261.1	31001674	1.90419e-11	1.80089e-06	5.46281	0.279947	ncbi_101110773(EEF1A1);ncbi_101111032(RXFP2)
NC_040261.1__31001675	NC_040261.1	31001675	3.82146e-10	1.88674e-05	5.0032	0.240029	ncbi_101110773(EEF1A1);ncbi_101111032(RXFP2)
NC_040261.1__31002724	NC_040261.1	31002724	6.06013e-11	4.43918e-06	-7.01997	0.405285	ncbi_101110773(EEF1A1);ncbi_101111032(RXFP2)
NC_040261.1__31005248	NC_040261.1	31005248	1.09836e-09	4.29152e-05	6.41618	0.323315	ncbi_101110773(EEF1A1);ncbi_101111032(RXFP2)
NC_040261.1__31007513	NC_040261.1	31007513	3.68223e-15	2.26088e-09	-6.48674	0.41434	ncbi_101110773(EEF1A1);ncbi_101111032(RXFP2)
NC_040261.1__31008576	NC_040261.1	31008576	5.04846e-12	6.20354e-07	6.66617	0.379763	ncbi_101110773(EEF1A1);ncbi_101111032(RXFP2)
NC_040261.1__31008754	NC_040261.1	31008754	2.59719e-16	4.25129e-10	-6.69332	0.448589	ncbi_101110773(EEF1A1);ncbi_101111032(RXFP2)
NC_040261.1__31009525	NC_040261.1	31009525	5.94848e-16	6.66212e-10	-6.53869	0.430785	ncbi_101110773(EEF1A1);ncbi_101111032(RXFP2)
NC_040261.1__31010258	NC_040261.1	31010258	7.47317e-16	7.95125e-10	-6.47589	0.421759	ncbi_101110773(EEF1A1);ncbi_101111032(RXFP2)
NC_040261.1__31011728	NC_040261.1	31011728	2.12286e-12	3.18122e-07	-7.18921	0.456812	ncbi_101110773(EEF1A1);ncbi_101111032(RXFP2)
NC_040261.1__31011811	NC_040261.1	31011811	8.49377e-11	5.68374e-06	-5.51686	0.307544	ncbi_101110773(EEF1A1);ncbi_101111032(RXFP2)
NC_040261.1__31067517	NC_040261.1	31067517	5.03604e-11	3.86874e-06	-6.87023	0.385654	ncbi_101111032(RXFP2)
NC_040261.1__31122207	NC_040261.1	31122207	1.89574e-09	6.46239e-05	-6.72506	0.348983	--(--)
NC_040261.1__31299424	NC_040261.1	31299424	1.65818e-09	5.83224e-05	6.10565	0.315533	ncbi_114116650(B3GLCT)
NC_040261.1__31303013	NC_040261.1	31303013	5.05994e-10	2.34071e-05	5.60757	0.28152	ncbi_114116650(B3GLCT)
NC_040261.1__31303412	NC_040261.1	31303412	1.46992e-09	5.34687e-05	5.50279	0.281624	ncbi_114116650(B3GLCT)
NC_040261.1__31314893	NC_040261.1	31314893	5.58125e-10	2.53232e-05	5.72744	0.280337	ncbi_114116650(B3GLCT)
NC_040261.1__31320287	NC_040261.1	31320287	8.34288e-10	3.42726e-05	5.56061	0.279787	ncbi_114116650(B3GLCT)
NC_040261.1__31337946	NC_040261.1	31337946	4.23707e-10	2.05382e-05	5.92178	0.32187	--(--)
NC_040261.1__31338154	NC_040261.1	31338154	1.54421e-10	9.29246e-06	6.72763	0.369811	--(--)
NC_040261.1__31342951	NC_040261.1	31342951	2.20475e-11	1.9895e-06	6.2192	0.330543	--(--)
NC_040261.1__31347736	NC_040261.1	31347736	1.56471e-09	5.56793e-05	6.37808	0.327187	--(--)
NC_040261.1__31351967	NC_040261.1	31351967	4.10493e-11	3.27156e-06	6.87779	0.389034	--(--)
NC_040261.1__31352915	NC_040261.1	31352915	5.89659e-10	2.63606e-05	5.93675	0.292333	--(--)
NC_040261.1__31352965	NC_040261.1	31352965	6.48293e-11	4.64489e-06	6.06654	0.305254	--(--)
NC_040261.1__31356011	NC_040261.1	31356011	8.44417e-10	3.44889e-05	6.07503	0.314197	--(--)
NC_040261.1__31368685	NC_040261.1	31368685	1.40155e-09	5.12444e-05	6.08807	0.330264	--(--)
NC_040261.1__31369612	NC_040261.1	31369612	4.60636e-10	2.18309e-05	6.21222	0.341089	--(--)
NC_040261.1__31369654	NC_040261.1	31369654	1.11957e-10	7.11158e-06	6.17313	0.343793	--(--)
NC_040261.1__31373268	NC_040261.1	31373268	8.78731e-12	9.68856e-07	6.73858	0.375045	--(--)
NC_040261.1__31378477	NC_040261.1	31378477	8.28624e-11	5.60766e-06	6.13961	0.34832	--(--)
NC_040261.1__31378664	NC_040261.1	31378664	3.20275e-10	1.61883e-05	5.93183	0.320712	--(--)
NC_040261.1__31378669	NC_040261.1	31378669	3.20275e-10	1.61883e-05	5.93183	0.320712	--(--)
NC_040261.1__31382473	NC_040261.1	31382473	1.11459e-09	4.31163e-05	4.97008	0.245337	--(--)
NC_040261.1__31389185	NC_040261.1	31389185	1.93475e-09	6.52464e-05	-5.15654	0.269762	--(--)
NC_040261.1__31466952	NC_040261.1	31466952	9.11709e-11	5.97315e-06	-6.77787	0.377812	ncbi_101111560(B3GLCT)
NC_040261.1__31466977	NC_040261.1	31466977	2.63512e-10	1.41224e-05	-6.62994	0.357563	ncbi_101111560(B3GLCT)
NC_040261.1__31469559	NC_040261.1	31469559	8.24089e-10	3.39848e-05	-6.84227	0.376545	ncbi_101111560(B3GLCT)
NC_040261.1__31476111	NC_040261.1	31476111	3.47885e-10	1.74594e-05	-6.43329	0.340373	ncbi_101111560(B3GLCT)
NC_040261.1__31491520	NC_040261.1	31491520	8.24089e-10	3.39848e-05	-6.84227	0.376545	ncbi_101111560(B3GLCT)
NC_040261.1__31500742	NC_040261.1	31500742	7.19525e-10	3.04678e-05	-6.48627	0.338381	ncbi_101111560(B3GLCT)
NC_040261.1__31512409	NC_040261.1	31512409	4.09012e-10	1.99623e-05	-6.7653	0.376412	ncbi_101111560(B3GLCT)
NC_040261.1__31515787	NC_040261.1	31515787	2.09763e-09	6.88024e-05	-6.92278	0.374526	ncbi_101111560(B3GLCT)
NC_040261.1__31593451	NC_040261.1	31593451	6.31896e-10	2.76675e-05	-7.07379	0.383109	ncbi_101111560(B3GLCT);ncbi_101110772(HSPH1)
NC_040261.1__31638061	NC_040261.1	31638061	9.79666e-10	3.90389e-05	-6.79928	0.358561	ncbi_101110772(HSPH1);ncbi_105616258(WDY)
NC_040261.1__31655278	NC_040261.1	31655278	6.78227e-10	2.91561e-05	-7.07627	0.398052	ncbi_101110772(HSPH1);ncbi_105616258(WDY)
NC_040261.1__31719347	NC_040261.1	31719347	8.75298e-11	5.82058e-06	-7.14109	0.4005	ncbi_105616258(WDY);ncbi_105610265(--)
NC_040261.1__31743162	NC_040261.1	31743162	6.17529e-10	2.72624e-05	5.31951	0.279423	ncbi_105616258(WDY);ncbi_105610265(--)
NC_040261.1__31762517	NC_040261.1	31762517	2.09295e-09	6.88024e-05	-5.12142	0.259858	ncbi_105610265(--);ncbi_101111031(TEX26)
NC_040261.1__31821688	NC_040261.1	31821688	6.31896e-10	2.76675e-05	-7.07379	0.383109	ncbi_101111031(TEX26);ncbi_101111297(MEDAG)
NC_040261.1__31988875	NC_040261.1	31988875	1.04883e-10	6.72242e-06	-7.58113	0.451379	ncbi_443326(ALOX5AP);ncbi_101111815(USPL1)
NC_040261.1__32397409	NC_040261.1	32397409	5.36313e-10	2.45429e-05	5.656	0.324844	ncbi_101112580(KATNAL1)
NC_040261.1__32552516	NC_040261.1	32552516	4.88305e-10	2.28874e-05	-6.92739	0.375025	--(--)
NC_040261.1__32558245	NC_040261.1	32558245	7.61416e-10	3.19576e-05	-7.28617	0.391062	--(--)
NC_040261.1__32575509	NC_040261.1	32575509	2.3195e-09	7.46225e-05	-6.9038	0.3581	--(--)
NC_040261.1__32720384	NC_040261.1	32720384	7.3406e-11	5.08085e-06	-7.90273	0.460047	ncbi_101112830(UBL3);ncbi_443452(SLC7A1)
NC_040261.1__32920503	NC_040261.1	32920503	1.32743e-09	4.94519e-05	-5.89019	0.332679	ncbi_101113081(MTUS2)
NC_040261.1__32931894	NC_040261.1	32931894	1.90986e-09	6.48177e-05	-6.19628	0.36511	ncbi_101113081(MTUS2)
NC_040276.1__21241396	NC_040276.1	21241396	5.12673e-11	3.92424e-06	9.55108	0.359853	--(--)

## Sheet: TableS7
Supplementary Table S7.SNPs and their nearest genes based on horn base interval GWAS
SNP	Chr	Pos	P	FDR	Beta	R2	Genes
NC_040260.1__48622869	NC_040260.1	48622869	6.85506e-10	0.000270133	-3.49778	0.378541	ncbi_101103244(PREX2);ncbi_114116423(FRY);ncbi_114116373(--)
NC_040260.1__48631789	NC_040260.1	48631789	1.19119e-09	0.000326365	3.24743	0.344133	ncbi_101103244(PREX2);ncbi_114116423(FRY);ncbi_114116373(--);ncbi_101110248(ZAR1L)
NC_040260.1__48633134	NC_040260.1	48633134	1.65519e-09	0.000363108	3.31179	0.321906	ncbi_101103244(PREX2);ncbi_114116423(FRY);ncbi_114116373(--);ncbi_101110248(ZAR1L)
NC_040260.1__48639206	NC_040260.1	48639206	1.13016e-10	0.000157614	3.62618	0.406841	ncbi_101103244(PREX2);ncbi_114116423(FRY);ncbi_114116373(--);ncbi_101110248(ZAR1L)
NC_040260.1__48642215	NC_040260.1	48642215	9.8313e-10	0.000290562	3.61943	0.420966	ncbi_101103244(PREX2);ncbi_114116423(FRY);ncbi_114116373(--);ncbi_101110248(ZAR1L)
NC_040260.1__48647911	NC_040260.1	48647911	1.19724e-09	0.000326365	3.39925	0.371307	ncbi_101103244(PREX2);ncbi_114116423(FRY);ncbi_114116373(--);ncbi_101110248(ZAR1L)
NC_040260.1__48652450	NC_040260.1	48652450	1.39176e-10	0.000157614	3.35251	0.354626	ncbi_101103244(PREX2);ncbi_114116423(FRY);ncbi_114116373(--);ncbi_101110248(ZAR1L)
NC_040260.1__48676227	NC_040260.1	48676227	6.86689e-13	1.46124e-05	-4.28427	0.518851	ncbi_114116423(FRY);ncbi_114116373(--);ncbi_101110248(ZAR1L)
NC_040260.1__48681041	NC_040260.1	48681041	1.95812e-09	0.000378307	-4.02804	0.458645	ncbi_114116423(FRY);ncbi_114116373(--);ncbi_101110248(ZAR1L)
NC_040260.1__48803675	NC_040260.1	48803675	2.77957e-10	0.000199999	-3.86766	0.418363	ncbi_101109980(BRCA2);ncbi_101109715(N4BP2L1);ncbi_105616164(--);ncbi_101109457(N4BP2L2)
NC_040260.1__49095882	NC_040260.1	49095882	5.00249e-10	0.000236436	-3.69939	0.386856	ncbi_101108926(PDS5B)
NC_040260.1__49269631	NC_040260.1	49269631	1.07094e-11	5.69724e-05	-3.85371	0.415351	ncbi_101110249(KL)
NC_040260.1__49303049	NC_040260.1	49303049	9.53406e-11	0.000156061	-4.08852	0.472522	ncbi_101110249(KL)
NC_040260.1__49303119	NC_040260.1	49303119	1.31733e-09	0.000326484	-4.03314	0.435939	ncbi_101110249(KL)
NC_040260.1__49311433	NC_040260.1	49311433	7.38074e-10	0.000276445	-3.17841	0.320545	ncbi_101110249(KL)
NC_040260.1__49311468	NC_040260.1	49311468	3.47307e-10	0.000218433	-3.34326	0.335695	ncbi_101110249(KL)
NC_040260.1__49312278	NC_040260.1	49312278	8.79352e-10	0.000290562	-3.68444	0.405884	ncbi_101110249(KL)
NC_040260.1__49403503	NC_040260.1	49403503	1.75056e-10	0.000162667	-3.77813	0.403501	ncbi_101108664(STARD13)
NC_040260.1__49441195	NC_040260.1	49441195	1.37175e-09	0.000331706	-3.62064	0.370562	ncbi_101108664(STARD13)
NC_040261.1__24804667	NC_040261.1	24804667	1.77306e-09	0.000366308	-2.99594	0.289939	--(--)
NC_040261.1__24848245	NC_040261.1	24848245	4.33609e-10	0.000230674	-3.59868	0.366079	--(--)
NC_040261.1__24917191	NC_040261.1	24917191	1.89471e-09	0.000376808	-3.14579	0.29721	--(--)
NC_040261.1__24918034	NC_040261.1	24918034	8.07852e-10	0.00028692	-3.20668	0.300352	--(--)
NC_040261.1__25319796	NC_040261.1	25319796	1.36844e-09	0.000331706	-2.70157	0.270999	ncbi_101122798(LHFPL6)
NC_040261.1__25826401	NC_040261.1	25826401	6.32122e-10	0.000269024	3.68253	0.38833	ncbi_101101900(FREM2)
NC_040261.1__25856384	NC_040261.1	25856384	8.99102e-10	0.000290562	-2.7291	0.278982	ncbi_101101900(FREM2)
NC_040261.1__25856530	NC_040261.1	25856530	2.04819e-09	0.000382319	-2.64124	0.258023	ncbi_101101900(FREM2)
NC_040261.1__25926484	NC_040261.1	25926484	1.75819e-10	0.000162667	3.49248	0.367955	--(--)
NC_040261.1__25933908	NC_040261.1	25933908	9.47932e-10	0.000290562	-3.32242	0.35025	--(--)
NC_040261.1__25943141	NC_040261.1	25943141	1.71639e-09	0.000366308	-3.40746	0.330784	--(--)
NC_040261.1__25982006	NC_040261.1	25982006	2.32734e-11	8.79249e-05	-3.80634	0.420107	--(--)
NC_040261.1__26006069	NC_040261.1	26006069	2.44305e-10	0.000192543	-4.07692	0.448107	--(--)
NC_040261.1__26088137	NC_040261.1	26088137	1.15985e-09	0.000326365	-3.67464	0.417788	ncbi_101102155(UFM1)
NC_040261.1__26115046	NC_040261.1	26115046	1.8106e-09	0.000366938	-3.21832	0.300334	ncbi_101102155(UFM1)
NC_040261.1__26155898	NC_040261.1	26155898	1.27298e-09	0.000326365	-3.24352	0.305055	--(--)
NC_040261.1__26279292	NC_040261.1	26279292	2.18364e-09	0.000404059	-3.59956	0.373846	--(--)
NC_040261.1__26667508	NC_040261.1	26667508	1.51745e-09	0.000350983	-2.86753	0.285472	ncbi_101102401(TRPC4);ncbi_101103329(POSTN)
NC_040261.1__27694523	NC_040261.1	27694523	6.73946e-10	0.000270133	-4.09167	0.448683	ncbi_101105830(SPART);ncbi_101106086(SOHLH2)
NC_040261.1__27841031	NC_040261.1	27841031	6.52323e-10	0.000269696	-4.10851	0.438612	ncbi_101106340(DCLK1)
NC_040261.1__27903645	NC_040261.1	27903645	2.71722e-10	0.000199999	-3.45763	0.35745	ncbi_101106340(DCLK1)
NC_040261.1__27903821	NC_040261.1	27903821	4.57844e-10	0.000231969	-3.28055	0.338274	ncbi_101106340(DCLK1)
NC_040261.1__27907040	NC_040261.1	27907040	8.52473e-10	0.000290562	-2.76812	0.248793	ncbi_101106340(DCLK1)
NC_040261.1__27922236	NC_040261.1	27922236	1.48138e-10	0.000157614	-3.17173	0.30546	ncbi_101106340(DCLK1)
NC_040261.1__27922249	NC_040261.1	27922249	2.21406e-10	0.000181208	-3.1396	0.292709	ncbi_101106340(DCLK1)
NC_040261.1__27930576	NC_040261.1	27930576	1.00325e-09	0.000292446	-3.05043	0.282542	ncbi_101106340(DCLK1)
NC_040261.1__27930881	NC_040261.1	27930881	2.81961e-10	0.000199999	-2.9289	0.277108	ncbi_101106340(DCLK1)
NC_040261.1__27932445	NC_040261.1	27932445	1.1499e-10	0.000157614	-2.90553	0.280772	ncbi_101106340(DCLK1)
NC_040261.1__27938177	NC_040261.1	27938177	7.03068e-11	0.000156061	-3.15867	0.304248	ncbi_101106340(DCLK1)
NC_040261.1__27938208	NC_040261.1	27938208	4.08901e-10	0.000223107	-2.98564	0.268906	ncbi_101106340(DCLK1)
NC_040261.1__27940904	NC_040261.1	27940904	9.13828e-11	0.000156061	-3.23035	0.328001	ncbi_101106340(DCLK1)
NC_040261.1__27942605	NC_040261.1	27942605	1.76494e-09	0.000366308	-2.81434	0.26767	ncbi_101106340(DCLK1)
NC_040261.1__27943742	NC_040261.1	27943742	1.59009e-09	0.00035617	-3.11157	0.301369	ncbi_101106340(DCLK1)
NC_040261.1__27945069	NC_040261.1	27945069	1.56462e-09	0.000354784	-3.02736	0.276475	ncbi_101106340(DCLK1)
NC_040261.1__27945098	NC_040261.1	27945098	1.93451e-09	0.000378307	-3.13771	0.288954	ncbi_101106340(DCLK1)
NC_040261.1__27945714	NC_040261.1	27945714	9.7448e-10	0.000290562	-3.12198	0.295951	ncbi_101106340(DCLK1)
NC_040261.1__27948839	NC_040261.1	27948839	1.80723e-09	0.000366938	-3.22398	0.308655	ncbi_101106340(DCLK1)
NC_040261.1__27953552	NC_040261.1	27953552	3.64513e-11	0.000110809	-3.4147	0.357073	ncbi_101106340(DCLK1)
NC_040261.1__27954368	NC_040261.1	27954368	6.59049e-10	0.000269696	-3.04033	0.29438	ncbi_101106340(DCLK1)
NC_040261.1__27955255	NC_040261.1	27955255	4.57604e-10	0.000231969	-3.20193	0.317854	ncbi_101106340(DCLK1)
NC_040261.1__27955453	NC_040261.1	27955453	4.80696e-10	0.000232476	-3.04137	0.286198	ncbi_101106340(DCLK1)
NC_040261.1__27955722	NC_040261.1	27955722	9.1392e-11	0.000156061	-3.52177	0.372502	ncbi_101106340(DCLK1)
NC_040261.1__27956052	NC_040261.1	27956052	5.37787e-11	0.000143048	-3.13406	0.315632	ncbi_101106340(DCLK1)
NC_040261.1__27958551	NC_040261.1	27958551	5.74445e-10	0.000254664	-3.16887	0.306216	ncbi_101106340(DCLK1)
NC_040261.1__27959197	NC_040261.1	27959197	2.01357e-09	0.000379183	-3.15705	0.308382	ncbi_101106340(DCLK1)
NC_040261.1__27960878	NC_040261.1	27960878	8.75266e-10	0.000290562	-2.99038	0.268571	ncbi_101106340(DCLK1)
NC_040261.1__27961870	NC_040261.1	27961870	1.62173e-10	0.000162667	-3.32758	0.342597	ncbi_101106340(DCLK1)
NC_040261.1__27964711	NC_040261.1	27964711	1.21958e-09	0.000326365	-3.01276	0.290639	ncbi_101106340(DCLK1)
NC_040261.1__27967741	NC_040261.1	27967741	2.47915e-11	8.79249e-05	-3.2428	0.333666	ncbi_101106340(DCLK1)
NC_040261.1__27979282	NC_040261.1	27979282	1.24236e-09	0.000326365	-2.67626	0.257568	ncbi_101106340(DCLK1)
NC_040261.1__28048315	NC_040261.1	28048315	2.23951e-09	0.000410824	-3.58231	0.354011	ncbi_101106340(DCLK1)
NC_040261.1__28121449	NC_040261.1	28121449	5.45688e-10	0.000247063	-3.18437	0.311176	ncbi_101106340(DCLK1)
NC_040261.1__28121464	NC_040261.1	28121464	3.82163e-10	0.000218433	-3.20779	0.31577	ncbi_101106340(DCLK1)
NC_040261.1__28129497	NC_040261.1	28129497	7.40496e-10	0.000276445	-3.93851	0.46063	ncbi_101106340(DCLK1)
NC_040261.1__28130461	NC_040261.1	28130461	9.40604e-10	0.000290562	-3.90884	0.443037	ncbi_101106340(DCLK1)
NC_040261.1__28167315	NC_040261.1	28167315	1.47599e-10	0.000157614	-3.1318	0.299727	ncbi_101106340(DCLK1)
NC_040261.1__28212829	NC_040261.1	28212829	1.30184e-10	0.000157614	-3.68653	0.389175	ncbi_101106340(DCLK1);ncbi_101107611(NBEA)
NC_040261.1__28999319	NC_040261.1	28999319	1.88345e-09	0.000376808	3.26394	0.334857	ncbi_105611533(--)
NC_040261.1__29697553	NC_040261.1	29697553	8.09006e-10	0.00028692	-3.46761	0.351221	--(--)
NC_040261.1__30062166	NC_040261.1	30062166	3.08924e-10	0.000205429	-4.00035	0.435227	--(--)
NC_040261.1__30092165	NC_040261.1	30092165	1.26569e-09	0.000326365	-4.02906	0.447813	--(--)
NC_040261.1__30092218	NC_040261.1	30092218	1.31947e-09	0.000326484	-3.87614	0.420199	--(--)
NC_040261.1__30145268	NC_040261.1	30145268	9.47499e-10	0.000290562	-3.65101	0.381712	ncbi_114116608(--);ncbi_114116609(--)
NC_040261.1__30145303	NC_040261.1	30145303	1.43559e-10	0.000157614	-3.91808	0.429342	ncbi_114116608(--);ncbi_114116609(--)
NC_040261.1__30150905	NC_040261.1	30150905	1.42462e-09	0.000340619	-3.75541	0.385768	ncbi_114116608(--);ncbi_114116609(--)
NC_040261.1__30174353	NC_040261.1	30174353	7.89388e-10	0.00028692	-3.3732	0.328305	ncbi_114116608(--);ncbi_114116609(--)
NC_040261.1__30314819	NC_040261.1	30314819	1.27298e-09	0.000326365	-3.24352	0.305055	ncbi_114116609(--)
NC_040261.1__30332277	NC_040261.1	30332277	1.31096e-09	0.000326484	-3.89479	0.420794	ncbi_114116609(--)
NC_040261.1__30478517	NC_040261.1	30478517	1.20626e-09	0.000326365	-3.53513	0.346666	--(--)
NC_040261.1__30482400	NC_040261.1	30482400	8.95994e-11	0.000156061	-4.13218	0.47103	--(--)
NC_040261.1__30512398	NC_040261.1	30512398	2.1964e-10	0.000181208	-3.38484	0.350856	ncbi_101110521(FRY)
NC_040261.1__30564048	NC_040261.1	30564048	1.56723e-09	0.000354784	3.68515	0.432493	ncbi_101110521(FRY)
NC_040261.1__30575932	NC_040261.1	30575932	1.69893e-09	0.000366308	2.79726	0.274725	ncbi_101110521(FRY)
NC_040261.1__30576728	NC_040261.1	30576728	1.97336e-09	0.000378307	3.25431	0.352757	ncbi_101110521(FRY)
NC_040261.1__30576761	NC_040261.1	30576761	1.99567e-09	0.000379168	3.32117	0.365727	ncbi_101110521(FRY)
NC_040261.1__30576856	NC_040261.1	30576856	9.65735e-10	0.000290562	3.75437	0.456883	ncbi_101110521(FRY)
NC_040261.1__30592812	NC_040261.1	30592812	2.97755e-10	0.000204389	-3.875	0.445893	ncbi_101110521(FRY)
NC_040261.1__30593642	NC_040261.1	30593642	9.22913e-10	0.000290562	3.80768	0.443989	ncbi_101110521(FRY)
NC_040261.1__30858556	NC_040261.1	30858556	1.73957e-09	0.000366308	3.09088	0.316767	ncbi_101110521(FRY)
NC_040261.1__30916978	NC_040261.1	30916978	7.03505e-10	0.000272186	-3.51442	0.389707	ncbi_101110773(EEF1A1);ncbi_101111032(RXFP2)
NC_040261.1__30935807	NC_040261.1	30935807	6.23968e-10	0.000269024	-3.41882	0.354905	ncbi_101110773(EEF1A1);ncbi_101111032(RXFP2)
NC_040261.1__30941463	NC_040261.1	30941463	8.42827e-12	5.69724e-05	-3.76952	0.42195	ncbi_101110773(EEF1A1);ncbi_101111032(RXFP2)
NC_040261.1__30941512	NC_040261.1	30941512	9.19787e-10	0.000290562	-3.29314	0.335542	ncbi_101110773(EEF1A1);ncbi_101111032(RXFP2)
NC_040261.1__30982735	NC_040261.1	30982735	4.70177e-10	0.000232476	2.81797	0.2887	ncbi_101110773(EEF1A1);ncbi_101111032(RXFP2)
NC_040261.1__30983034	NC_040261.1	30983034	1.62538e-09	0.000360283	2.6196	0.250185	ncbi_101110773(EEF1A1);ncbi_101111032(RXFP2)
NC_040261.1__30983621	NC_040261.1	30983621	1.98289e-10	0.000175812	2.78894	0.285565	ncbi_101110773(EEF1A1);ncbi_101111032(RXFP2)
NC_040261.1__30986879	NC_040261.1	30986879	5.11106e-10	0.000236436	2.77937	0.281634	ncbi_101110773(EEF1A1);ncbi_101111032(RXFP2)
NC_040261.1__31002724	NC_040261.1	31002724	1.96787e-09	0.000378307	-3.40426	0.351889	ncbi_101110773(EEF1A1);ncbi_101111032(RXFP2)
NC_040261.1__31122207	NC_040261.1	31122207	1.48495e-09	0.000350983	-3.51903	0.352801	--(--)
NC_040261.1__31467466	NC_040261.1	31467466	2.34543e-09	0.000416339	-3.07847	0.296156	ncbi_101111560(B3GLCT)
NC_040261.1__31469253	NC_040261.1	31469253	1.07046e-09	0.000307822	-3.45698	0.365969	ncbi_101111560(B3GLCT)
NC_040261.1__31476596	NC_040261.1	31476596	1.51361e-09	0.000350983	-3.24254	0.307108	ncbi_101111560(B3GLCT)
NC_040261.1__31491520	NC_040261.1	31491520	1.76003e-09	0.000366308	-3.50246	0.364279	ncbi_101111560(B3GLCT)
NC_040261.1__31493281	NC_040261.1	31493281	2.37593e-12	2.52792e-05	-3.43077	0.361195	ncbi_101111560(B3GLCT)
NC_040261.1__31500742	NC_040261.1	31500742	3.71112e-10	0.000218433	-3.42231	0.347798	ncbi_101111560(B3GLCT)
NC_040261.1__32558245	NC_040261.1	32558245	3.721e-10	0.000218433	-3.84876	0.402866	--(--)
NC_040261.1__32575509	NC_040261.1	32575509	3.90069e-10	0.000218433	-3.7335	0.386663	--(--)
NC_040261.1__32720384	NC_040261.1	32720384	3.86314e-10	0.000218433	-3.98229	0.431306	ncbi_101112830(UBL3);ncbi_443452(SLC7A1)

## Sheet: TableS8
Supplementary Table S8.Analysis of RXFP2 gene in the horn length gene ontology (GO) and KEGG pathway
pathway	-log10p	type
Relaxin signaling pathway	0.933412	KEGG
Neuroactive ligand-receptor interaction	0.552586	KEGG
protein-hormone receptor activity	1.6442	Molecular Function
peptide hormone binding	1.16841	Molecular Function
hormone binding	0.855415	Molecular Function
protein binding	0.638676	Molecular Function
cell periphery	0.881837	Cellular Component
cell part	0.766693	Cellular Component
cell	0.757984	Cellular Component
intracellular	0.732118	Cellular Component
plasma membrane	0.487773	Cellular Component
oocyte differentiation	2.98836	Biological Process
oocyte maturation	2.83234	Biological Process
system development	2.58982	Biological Process
gonad development	2.02083	Biological Process
multicellular organism development	2.00896	Biological Process
development of primary sexual characteristics	2.00083	Biological Process
oogenesis	1.86181	Biological Process
oocyte development	1.84831	Biological Process
single-organism developmental process	1.83503	Biological Process
negative regulation of cellular process	1.8023	Biological Process
developmental process	1.78638	Biological Process
multicellular organismal process	1.76179	Biological Process
sex differentiation	1.72403	Biological Process
female gamete generation	1.63471	Biological Process
anatomical structure maturation	1.61783	Biological Process
anatomical structure development	1.61493	Biological Process
cell development	1.59559	Biological Process
intracellular signal transduction	1.55805	Biological Process
negative regulation of biological process	1.49614	Biological Process
regulation of intracellular signal transduction	1.49229	Biological Process
single-multicellular organism process	1.4238	Biological Process
cellular developmental process	1.42321	Biological Process
germ cell development	1.36686	Biological Process
positive regulation of cAMP-mediated signaling	1.31606	Biological Process
gamete generation	1.28599	Biological Process
cell maturation	1.27119	Biological Process
reproductive structure development	1.25756	Biological Process
cell differentiation	1.25551	Biological Process
reproductive system development	1.24993	Biological Process
regulation of cAMP-mediated signaling	1.08836	Biological Process
cAMP-mediated signaling	0.692648	Biological Process

## Sheet: TableS9
Supplementary Table S9.Analysis of RXFP2 gene in the horn base circumference gene ontology (GO) and KEGG pathway
pathway	-log10p	type
Relaxin signaling pathway	0.635164	KEGG
Neuroactive ligand-receptor interaction	0.29854	KEGG
protein-hormone receptor activity	1.52082	Molecular Function
peptide hormone binding	1.04839	Molecular Function
hormone binding	0.740945	Molecular Function
protein binding	0.540469	Molecular Function
peptide binding	0.351838	Molecular Function
intracellular	1.32105	Cellular Component
cell part	1.17079	Cellular Component
cell	1.15806	Cellular Component
cell periphery	0.598008	Cellular Component
plasma membrane	0.348324	Cellular Component
integral component of membrane	0.283718	Cellular Component
membrane	0.26606	Cellular Component
intrinsic component of membrane	0.251409	Cellular Component
membrane part	0.170411	Cellular Component
sex differentiation	3.0261	Biological Process
single-organism developmental process	2.69953	Biological Process
developmental process	2.6291	Biological Process
multicellular organism development	2.61472	Biological Process
oocyte differentiation	2.60611	Biological Process
oocyte maturation	2.57348	Biological Process
gonad development	2.54306	Biological Process
anatomical structure development	2.53827	Biological Process
development of primary sexual characteristics	2.51658	Biological Process
multicellular organismal process	2.43297	Biological Process
single-multicellular organism process	2.24912	Biological Process
system development	1.93234	Biological Process
oocyte development	1.60187	Biological Process
reproductive structure development	1.5377	Biological Process
reproductive system development	1.52772	Biological Process
oogenesis	1.51354	Biological Process
cellular developmental process	1.45972	Biological Process
gamete generation	1.38449	Biological Process
anatomical structure maturation	1.3772	Biological Process
cell differentiation	1.37589	Biological Process
cellular process involved in reproduction in multicellular organism	1.3537	Biological Process
regulation of intracellular signal transduction	1.35066	Biological Process
female gamete generation	1.29849	Biological Process
cell development	1.24864	Biological Process
single organism reproductive process	1.24403	Biological Process
intracellular signal transduction	1.21214	Biological Process
GO:0005575	Cellular Component	GO:0030054	cell junction	1	ncbi_101102401(TRPC4)

## Sheet: TableS10
Supplementary Table S10.Analysis of RXFP2 gene in the horn base interval gene ontology (GO) and KEGG pathway
pathway	-log10p	type
Relaxin signaling pathway	0.885527	KEGG
Neuroactive ligand-receptor interaction	0.509818	KEGG
protein-hormone receptor activity	1.6816	Molecular Function
peptide hormone binding	1.20496	Molecular Function
hormone binding	0.890572	Molecular Function
peptide binding	0.478026	Molecular Function
protein binding	0.447926	Molecular Function
amide binding	0.405684	Molecular Function
binding	0.161784	Molecular Function
cell periphery	1.94234	Cellular Component
plasma membrane	1.25825	Cellular Component
cell part	0.681001	Cellular Component
cell	0.67317	Cellular Component
intracellular	0.615491	Cellular Component
membrane	0.428243	Cellular Component
membrane part	0.377479	Cellular Component
integral component of membrane	0.249957	Cellular Component
intrinsic component of membrane	0.225483	Cellular Component
system development	3.15013	Biological Process
oocyte differentiation	3.10715	Biological Process
oocyte maturation	2.91187	Biological Process
multicellular organism development	2.52159	Biological Process
cell development	2.41791	Biological Process
gonad development	2.13284	Biological Process
development of primary sexual characteristics	2.11262	Biological Process
anatomical structure development	2.08729	Biological Process
cell differentiation	2.0207	Biological Process
oogenesis	1.97204	Biological Process
oocyte development	1.92473	Biological Process
single-multicellular organism process	1.87344	Biological Process
single-organism developmental process	1.85529	Biological Process
sex differentiation	1.83248	Biological Process
multicellular organismal process	1.82871	Biological Process
developmental process	1.80846	Biological Process
cellular developmental process	1.7546	Biological Process
female gamete generation	1.74187	Biological Process
negative regulation of cellular process	1.7021	Biological Process
anatomical structure maturation	1.69278	Biological Process
regulation of signal transduction	1.54964	Biological Process
germ cell development	1.4694	Biological Process
negative regulation of biological process	1.41875	Biological Process
reproductive structure development	1.35782	Biological Process
positive regulation of cAMP-mediated signaling	1.35466	Biological Process
reproductive system development	1.35002	Biological Process
cell maturation	1.34291	Biological Process
intracellular signal transduction	1.31768	Biological Process

[truncated: 3 more sheets: TableS11, TableS12, TableS13]
